# Supplementary material for: Proteomic signatures of serum albumin-bound proteins from stroke patients with and without endovascular closure of PFO are significantly different and suggest a novel mechanism for cholesterol efflux
Source: Clin Proteomics. 2015 Jan 13;12(1):2. doi: 10.1186/1559-0275-12-2 (PMC4305391; doi:10.1186/1559-0275-12-2)
Supplement: Supplementary file 2 — Additional file 2: Proteins and peptide sequences. (XLSX 603 KB) [file 12014_2014_87_MOESM2_ESM.xlsx]

## Sheet: Sheet1
Accession	Description	ΣCoverage	Σ# Proteins	Σ# Unique Peptides	Σ# Peptides	Σ# PSMs	Pfam IDs	Score A8	Coverage A8	# Peptides A8	# PSM A8	Score B8	Coverage B8	# Peptides B8	# PSM B8	Score C8	Coverage C8	# Peptides C8	# PSM C8	Score D8	Coverage D8	# Peptides D8	# PSM D8	Score E8	Coverage E8	# Peptides E8	# PSM E8	Score F8	Coverage F8	# Peptides F8	# PSM F8	Score G8	Coverage G8	# Peptides G8	# PSM G8	Score H8	Coverage H8	# Peptides H8	# PSM H8	Score I8	Coverage I8	# Peptides I8	# PSM I8	Score J8	Coverage J8	# Peptides J8	# PSM J8	Score K(2,4,5)	Coverage K(2,4,5)
sp	9999981 glucagon	96.55	1	4	4	10
	Sequence	# PSMs	# Proteins	# Protein Groups	Protein Group Accessions	Modifications	MH+ [Da]	q-Value	PEP	A8	G8	K5	M5	O5	Q5	S5	XCorr A8	XCorr G8	XCorr K5	XCorr M5	XCorr O5	XCorr Q5	XCorr S5	Probability A8	Probability G8	Probability K5	Probability M5	Probability O5	Probability Q5	Probability S5	B8	H8	L2	N2	P2	R2	XCorr B8	XCorr H8	XCorr L2	XCorr N2	XCorr P2	XCorr R2	Probability B8	Probability H8	Probability L2	Probability N2	Probability P2	Probability R2	C8
	TSDYSKYLDSRRAQDFVQWLMN	5	1	1	sp	S2(Octanoyl); M21(Oxidation)	2865.37	0	1					High		High					2.72856		2.59547					0		0
	HSQGTFTSDYSKYLDSRRAQDF	1	1	1	sp	S8(Octanoyl); S16(Octanoyl)	2861.39	0	0.7583
	SQGTFTSDYSKYLDSRRAQD	3	1	1	sp	S7(Octanoyl)	2451.2	0	0.4849				High							1.55776							0
	YSKYLDSRRA	1	1	1	sp	S2(Octanoyl); S7(Octanoyl)	1510.85	0	0.7407							High							0.630768							0
4502027	serum albumin preproprotein [Homo sapiens]	85.88	4	70	70	1105	Pf00273	310.241	66.67	49	110	247.105	67.65	51	91	314.088	78.82	59	145	299.232	73.73	57	120	237.791	70.94	55	98	312.361	67.16	54	114	274.058	77.01	59	115	312.743	82.27	64	126	284.454	76.19	57	113	172.191	60.76	45	73
	Sequence	# PSMs	# Proteins	# Protein Groups	Protein Group Accessions	Modifications	MH+ [Da]	q-Value	PEP	A8	G8	K5	M5	O5	Q5	S5	XCorr A8	XCorr G8	XCorr K5	XCorr M5	XCorr O5	XCorr Q5	XCorr S5	Probability A8	Probability G8	Probability K5	Probability M5	Probability O5	Probability Q5	Probability S5	B8	H8	L2	N2	P2	R2	XCorr B8	XCorr H8	XCorr L2	XCorr N2	XCorr P2	XCorr R2	Probability B8	Probability H8	Probability L2	Probability N2	Probability P2	Probability R2	C8
	VHTECCHGDLLECADDR	27	1	1	4502027	C5(Carboxymethyl); C6(Carboxymethyl); C13(Carboxymethyl)	2089.79	0	0.006576	High	High						5.94486	5.36447						0	0						High	High					5.35736	3.85308					0	0					High
	ALVLIAFAQYLQQCPFEDHVK	63	1	1	4502027	C14(Carboxymethyl)	2491.27	0	4.311e-07	High	High						4.72903	3.28765						0	0						High	High					2.93094	3.07627					0	0					High
	DVFLGMFLYEYAR	75	1	1	4502027		1623.79	0	0.0007908	High	High						4.3937	4.37366						0	0						High	High					3.87567	4.18109					0	0					High
	ETYGEMADCCAKQEPER	4	1	1	4502027	C9(Carboxymethyl); C10(Carboxymethyl)	2075.8	0	0.0002038	High							4.27273							0																									High
	YKAAFTECCQAADK	8	1	1	4502027	C8(Carboxymethyl); C9(Carboxymethyl)	1664.7	0	5.615e-16	High	High						4.26422	3.53432						0	0							High						4.0572						0					High
	TYETTLEKCCAAADPHECYAK	24	1	1	4502027	C9(Carboxymethyl); C10(Carboxymethyl); C18(Carboxymethyl)	2521.02	0	5.615e-16	High	High						4.23303	4.24855						0	0						High	High					4.42678	4.70862					0	0					High
	DLGEENFKALVLIAFAQYLQQCPFEDHVK	10	1	1	4502027	C22(Carboxymethyl)	3423.7	0	1.392e-06	High							4.16335							0																									High
	RHPDYSVVLLLR	39	1	1	4502027		1467.84	0	2.464e-08	High	High						4.10028	4.03997						0	0						High	High					3.57406	4.34397					0	0					High
	TCVADESAENCDK	11	1	1	4502027	C2(Carboxymethyl); C11(Carboxymethyl)	1500.55	0	5.61543e-16	High	High						4.0905	4.0147						0	0						High	High					3.72909	4.13263					0	0					High
	DVFLGMFLYEYAR	29	1	1	4502027	M6(Oxidation)	1639.78	0	1.069e-09	High	High						4.07614	4.16013						0	0						High	High					4.22004	4.21259					0	0					High
	NECFLQHKDDNPNLPR	24	1	1	4502027	C3(Carboxymethyl)	1997.92	0	6.435e-09	High	High						4.05654	4.25555						0	0						High	High					4.6003	3.92505					0	0					High
	LKECCEKPLLEK	43	1	1	4502027	C4(Carboxymethyl); C5(Carboxymethyl)	1548.77	0	5.877e-06	High	High						4.03891	4.0334						0	0						High	High					3.83957	3.80102					0	0					High
	VHTECCHGDLLECADDRADLAK	61	1	1	4502027	C5(Carboxymethyl); C6(Carboxymethyl); C13(Carboxymethyl)	2588.07	0	2.566e-09	High	High						3.91823	4.27362						0	0						High	High					4.81616	3.96838					0	0					High
	CCAAADPHECYAK	14	1	1	4502027	C1(Carboxymethyl); C2(Carboxymethyl); C10(Carboxymethyl)	1555.55	0	3.548e-05	High	High						3.90708	4.1372						0	0						High	High					3.95523	3.8291					0	0					High
	FKDLGEENFK	25	1	1	4502027		1226.61	0	0.01203	High	High						3.86339	3.57603						0	0						High	High					3.16726	4.27314					0	0					High
	ADDKETCFAEEGK	10	1	1	4502027	C7(Carboxymethyl)	1500.62	0	0.04103	High	High						3.78209	2.93267						0	0						High	High					3.26308	3.709					0	0					High
	LVNEVTEFAK	17	1	1	4502027		1149.62	0	0.002816	High	High						3.73692	4.13538						0	0						High	High					4.05059	3.59224					0	0					High
	NYAEAKDVFLGMFLYEYAR	4	1	1	4502027		2300.11	0	1.387e-08	High							3.67951							0																									High
	KQTALVELVK	24	1	1	4502027		1128.7	0	1.002e-05	High	High						3.63492	4.52839						0	0						High	High					4.10023	3.71507					0	0					High
	SLHTLFGDKLCTVATLR	22	1	1	4502027	C11(Carboxymethyl)	1933.02	0	3.889e-11	High	High						3.59942	3.25118						0	0						High	High					4.15626	3.5989					0	0					High
	QNCELFEQLGEYK	12	1	1	4502027	C3(Carboxymethyl)	1658.74	0	3.156e-05	High	High						3.51681	3.34059						0	0						High	High					3.54595	3.23439					0	0					High
	RPCFSALEVDETYVPK	21	1	1	4502027	C3(Carboxymethyl)	1911.92	0	0.004354	High	High						3.51574	3.83714						0	0						High	High					3.25001	3.30628					0	0					High
	AVMDDFAAFVEK	11	1	1	4502027	M3(Oxidation)	1358.63	0	0.0002962	High	High						3.48806	3.72922						0	0						High	High					3.51292	3.60604					0	0					High
	KLVAASQAALGL	9	1	1	4502027		1141.69	0	0.03471	High	High						3.42748	3.75193						0	0						High	High					2.8093	3.59042					0	0					High
	KVPQVSTPTLVEVSR	20	1	1	4502027		1639.94	0	6.263e-06	High	High						3.25037	2.69451						0	0						High	High					3.66745	3.71669					0	0					High
	YICENQDSISSK	10	1	1	4502027	C3(Carboxymethyl)	1444.63	0	1.301e-06	High	High						3.07379	3.69409						0	0						High	High					3.92664	3.69183					0	0					High
	AAFTECCQAADK	10	1	1	4502027	C6(Carboxymethyl); C7(Carboxymethyl)	1373.54	0	0.2046	High	High						3.03653	2.89957						0	0						High	High					3.23511	3.70775					0	0					High
	AVMDDFAAFVEK	9	1	1	4502027		1342.64	0	0.0001904	High	High						3.02637	3.3901						0	0						High						3.55437						0						High
	TCVADESAENCDKSLHTLFGDK	15	1	1	4502027	C2(Carboxymethyl); C11(Carboxymethyl)	2499.07	0	1.912e-10	High	High						2.99919	2.28353						0	0						High	High					3.35371	2.68263					0	0					High
	CASLQKFGER	8	1	1	4502027	C1(Carboxymethyl)	1196.57	0	0.001055	High							2.93717							0							High	High					3.19817	2.92507					0	0					High
	ETYGEMADCCAK	10	1	1	4502027	C9(Carboxymethyl); C10(Carboxymethyl)	1436.5	0	3.535e-07	High	High						2.87022	2.51807						0	0						High	High					2.35668	2.51021					0	0					High
	VPQVSTPTLVEVSR	14	1	1	4502027		1511.84	0	0.02793	High	High						2.84773	3.08368						0	0						High	High					3.37603	3.18656					0	0					High
	ECCEKPLLEK	12	1	1	4502027	C2(Carboxymethyl); C3(Carboxymethyl)	1307.59	0	0.009122	High	High						2.83164	1.65222						0	0							High						2.2154						0					High
	FPKAEFAEVSK	9	1	1	4502027		1252.66	0	5.031e-09	High	High						2.71519	2.77853						0	0						High	High					2.94801	2.67849					0	0					High
	FQNALLVR	19	1	1	4502027		960.563	0	0.1888	High	High						2.71214	2.51145						0	0						High	High					2.47404	2.64783					0	0					High
	SLHTLFGDK	19	1	1	4502027		1017.54	0	3.845e-10	High	High						2.70011	2.27322						0	0						High	High					2.92968	2.08158					0	0					High
	LVAASQAALGL	10	1	1	4502027		1013.6	0	0.000267	High	High						2.62399	2.88265						0	0						High	High					2.56811	3.13008					0	0					High
	VFDEFKPLVEEPQNLIK	17	1	1	4502027		2045.1	0	2.599e-06	High	High						2.58966	3.55573						0	0						High	High					3.95009	2.06477					0	0					High
	KYLYEIAR	12	1	1	4502027		1055.59	0	0.0003186	High	High						2.56994	1.95189						0	0						High	High					2.20041	2.812					0	0					High
	ETYGEMADCCAK	9	1	1	4502027	M6(Oxidation); C9(Carboxymethyl); C10(Carboxymethyl)	1452.5	0	9.662e-06	High	High						2.52147	2.32378						0	0							High						2.2871						0					High
	DLGEENFK	19	1	1	4502027		951.443	0	0.01055	High	High						2.4589	2.14345						0	0						High	High					2.56215	2.78722					0	0					High
	DDNPNLPR	25	1	1	4502027		940.448	0	0.00165	High	High						2.26371	1.98363						0	0						High	High					2.49013	1.76314					0	0					High
	YLYEIAR	14	1	1	4502027		927.494	0	0.0002706	High	High						2.2494	1.96346						0	0						High	High					2.0568	1.9732					0	0					High
	CCTESLVNR	18	1	1	4502027	C1(Carboxymethyl); C2(Carboxymethyl)	1140.47	0	6.13e-05	High	High						2.23373	2.35789						0	0						High	High					2.13125	2.40159					0	0					High
	DVCKNYAEAK	9	1	1	4502027	C3(Carboxymethyl)	1198.54	0	3.911e-06	High	High						2.12219	2.1597						0	0							High						2.22652						0					High
	LCTVATLR	12	1	1	4502027	C2(Carboxymethyl)	934.504	0	0.05769	High	High						2.06104	1.80735						0	0						High	High					2.15076	2.19333					0	0					High
	AACLLPK	8	1	1	4502027	C3(Carboxymethyl)	773.423	0	0.2128	High	High						1.94543	2.23065						0	0						High	High					2.33933	2.31533					0	0
	LDELRDEGK	16	1	1	4502027		1074.54	0	0.0002577	High	High						1.85956	1.64001						0	0						High	High					2.1649	1.6236					0	0					High
	AFKAWAVAR	6	1	1	4502027		1019.58	0	0.0006169	High							1.80532							0							High						2.42027						0						High
	QTALVELVK	14	1	1	4502027		1000.61	0	0.02912	High	High						1.69789	1.50754						0	0						High	High					2.01287	2.21482					0	0					High
	LVTDLTK	11	1	1	4502027		789.473	0	0.05993	High	High						1.66929	1.79229						0	0							High						2.12894						0					High
	AAFTECCQAADKAACLLPK	13	1	1	4502027	C6(Carboxymethyl); C7(Carboxymethyl); C15(Carboxymethyl)	2127.94	0	3.893e-12	High	High						1.24732	2.31031						0	0						High	High					4.43636	4.68279					0	0					High
	ETYGEMADCCAKQEPER	2	1	1	4502027	M6(Oxidation); C9(Carboxymethyl); C10(Carboxymethyl)	2091.8	0	0.07074	High							0.551762							0																									High
	LVRPEVDVMCTAFHDNEETFLK	10	1	1	4502027	M9(Oxidation); C10(Carboxymethyl)	2667.25	0	2.021e-06		High							2.8754							0						High	High					3.56843	2.19882					0	0					High
	AVMDDFAAFVEKCCK	10	1	1	4502027	M3(Oxidation); C13(Carboxymethyl); C14(Carboxymethyl)	1808.76	0	1.019e-05		High							3.56655							0						High	High					3.52137	3.12032					0	0					High
	LVRPEVDVMCTAFHDNEETFLKK	14	1	1	4502027	M9(Oxidation); C10(Carboxymethyl)	2795.34	0	3.498e-08		High							3.37491							0						High	High					3.50074	2.64499					0	0					High
	VTKCCTESLVNR	6	1	1	4502027	C4(Carboxymethyl); C5(Carboxymethyl)	1468.68	0	0.0005338		High							2.23245							0						High	High					3.25847	3.0789					0	0					High
	LKCASLQK	4	1	1	4502027	C3(Carboxymethyl)	948.519	0	0.1941		High							2.96432							0						High	High					2.75198	2.54472					0	0
	AEFAEVSK	15	1	1	4502027		880.443	0	0.2048		High							2.28703							0						High	High					2.59473	2.79002					0	0					High
	ETCFAEEGK	7	1	1	4502027	C3(Carboxymethyl)	1071.43	0	0.004982		High							2.19056							0						High	High					2.4107	2.67118					0	0
	TYETTLEK	12	1	1	4502027		984.489	0	0.001137		High							2.24858							0						High	High					2.35119	2.32148					0	0					High
	NECFLQHK	9	1	1	4502027	C3(Carboxymethyl)	1076.48	0	0.0296		High							1.86977							0						High	High					2.28254	1.89736					0	0					High
	EFNAETFTFHADICTLSEK	2	1	1	4502027	C14(Carboxymethyl)	2261.01	0	0.02353																																								High
	NYAEAKDVFLGMFLYEYAR	1	1	1	4502027	M12(Oxidation)	2316.1	0	0.06691																																								High
	SHCIAEVENDEMPADLPSLAADFVESK	5	1	1	4502027	C3(Carboxymethyl); M12(Oxidation)	2991.33	0	0.01748		High							3.27863							0							High						4.16822						0					High
	HPDYSVVLLLR	9	1	1	4502027		1311.74	0	0.0006317		High							2.00942							0							High						1.94155						0					High
	QEPERNECFLQHK	8	1	1	4502027	C8(Carboxymethyl)	1715.78	0	0.005393		High							1.69627							0							High						3.01457						0					High
	LVRPEVDVMCTAFHDNEETFLKK	7	1	1	4502027	C10(Carboxymethyl)	2779.34	0	0.104		High							2.40583							0							High						4.44307						0
	LVRPEVDVMCTAFHDNEETFLK	1	1	1	4502027	C10(Carboxymethyl)	2651.25	0	2.351e-07
	ETCFAEEGKK	2	1	1	4502027	C3(Carboxymethyl)	1199.53	0	0.001484
	AWAVAR	2	4	1	4502027		673.38	0	0.008291																							High						1.8142						0
	LSQRFPK	3	1	1	4502027		875.511	0	0.1991		High							1.69928							0							High						2.30447						0
	RHPYFYAPELLFFAK	11	1	1	4502027		1899	0	0.07145		High							3.42902							0							High						4.01136						0
	CCTESLVNRRPCFSALEVDETYVPK	5	1	1	4502027	C1(Carboxymethyl); C2(Carboxymethyl); C12(Carboxymethyl)	3033.37	0	0.2009		High							1.83896							0							High						1.83489						0
	SHCIAEVENDEMPADLPSLAADFVESK	1	1	1	4502027	C3(Carboxymethyl)	2975.33	0	0.009508																							High						3.27585						0
	RMPCAEDYLSVVLNQLCVLHEK	1	1	1	4502027	M2(Oxidation); C4(Carboxymethyl); C17(Carboxymethyl)	2692.28	0	0.00826																							High						2.46381						0
	HPYFYAPELLFFAK	2	1	1	4502027		1742.89	0	0.04385																							High						2.24954						0
	SHCIAEVENDEMPADLPSLAADFVESKDVCK	1	1	1	4502027	C3(Carboxymethyl); M12(Oxidation); C30(Carboxymethyl)	3494.53	0	0.0776																							High						1.23062						0
9999983	C peptide - insulin (parent protein)	83.87	1	2	2	2
	Sequence	# PSMs	# Proteins	# Protein Groups	Protein Group Accessions	Modifications	MH+ [Da]	q-Value	PEP	A8	G8	K5	M5	O5	Q5	S5	XCorr A8	XCorr G8	XCorr K5	XCorr M5	XCorr O5	XCorr Q5	XCorr S5	Probability A8	Probability G8	Probability K5	Probability M5	Probability O5	Probability Q5	Probability S5	B8	H8	L2	N2	P2	R2	XCorr B8	XCorr H8	XCorr L2	XCorr N2	XCorr P2	XCorr R2	Probability B8	Probability H8	Probability L2	Probability N2	Probability P2	Probability R2	C8
	SLQPLALE	1	1	1	9999983		870.5	0	0.458422							High							1.57455							0
	EDLQVGQVELGGGPGAGSLQPLALEG	1	1	1	9999983		2491.26	0	0.7342							High							1.27266							0
9999980	glucagon-like peptide 1	81.08	3	4	4	9
	Sequence	# PSMs	# Proteins	# Protein Groups	Protein Group Accessions	Modifications	MH+ [Da]	q-Value	PEP	A8	G8	K5	M5	O5	Q5	S5	XCorr A8	XCorr G8	XCorr K5	XCorr M5	XCorr O5	XCorr Q5	XCorr S5	Probability A8	Probability G8	Probability K5	Probability M5	Probability O5	Probability Q5	Probability S5	B8	H8	L2	N2	P2	R2	XCorr B8	XCorr H8	XCorr L2	XCorr N2	XCorr P2	XCorr R2	Probability B8	Probability H8	Probability L2	Probability N2	Probability P2	Probability R2	C8
	HDEFERHAEGTFTSDVSSYLE	6	1	1	9999980	S17(Octanoyl); S18(Octanoyl)	2708.28	0	0.6512				High		High	High				1.77468		1.45023	2.12021				0		0	0
	HAEGTFTSDVSSYLEG	1	1	1	9999980		1699.73	0	0.7571
	AEGTFTSDVSSYLE	1	3	1	9999980		1505.66	0	0.05997
	AAKEFIAW	1	3	1	9999980		935.503	0	0.16
4557321	apolipoprotein A-I preproprotein [Homo sapiens]	74.16	2	26	26	194	Pf01442	48.4408	48.69	15	18	57.5798	67.79	18	21	27.1779	42.32	12	14	56.585	56.18	17	22	46.6525	45.32	15	20	42.3982	44.94	13	18	55.5704	63.3	19	23	46.023	60.3	17	18	53.5396	55.81	17	21	45.6008	46.44	15	19
	Sequence	# PSMs	# Proteins	# Protein Groups	Protein Group Accessions	Modifications	MH+ [Da]	q-Value	PEP	A8	G8	K5	M5	O5	Q5	S5	XCorr A8	XCorr G8	XCorr K5	XCorr M5	XCorr O5	XCorr Q5	XCorr S5	Probability A8	Probability G8	Probability K5	Probability M5	Probability O5	Probability Q5	Probability S5	B8	H8	L2	N2	P2	R2	XCorr B8	XCorr H8	XCorr L2	XCorr N2	XCorr P2	XCorr R2	Probability B8	Probability H8	Probability L2	Probability N2	Probability P2	Probability R2	C8
	LLDNWDSVTSTFSK	10	1	1	4557321		1612.79	0	7.175e-11	High	High						4.20965	3.94827						0	0						High	High					4.24832	3.04101					0	0					High
	DSGRDYVSQFEGSALGK	20	1	1	4557321		1815.85	0	0.02584	High	High						4.20869	3.73249						0	0						High	High					4.97645	5.61197					0	0					High
	THLAPYSDELR	18	1	1	4557321		1301.65	0	0.0001136	High	High						3.62568	3.57524						0	0						High	High					3.37085	2.83661					0	0					High
	VKDLATVYVDVLK	11	1	1	4557321		1462.85	0	2.798e-06	High	High						3.4419	3.63991						0	0						High	High					3.77828	3.2506					0	0					High
	DYVSQFEGSALGK	8	1	1	4557321		1400.67	0	4.723e-07	High	High						3.42131	3.39973						0	0							High						3.05922						0
	THLAPYSDELRQR	11	1	1	4557321		1585.81	0	0.01987	High	High						3.32201	2.85755						0	0																								High
	VEPLRAELQEGAR	12	1	1	4557321		1467.79	0	8.924e-05	High	High						2.8201	3.27674						0	0						High	High					3.43512	1.34273					0	0					High
	DLATVYVDVLK	10	1	1	4557321		1235.69	0	4.356e-05	High	High						2.74514	3.22379						0	0						High	High					3.35807	3.13181					0	0					High
	ATEHLSTLSEK	9	1	1	4557321		1215.62	0	9.251e-05	High	High						2.72557	2.27549						0	0						High	High					3.39809	2.76148					0	0					High
	WQEEMELYR	2	1	1	4557321	M5(Oxidation)	1299.57	0	0.0002829	High							2.29139							0
	LEALKENGGAR	7	1	1	4557321		1157.63	0	0.08658	High	High						2.17263	2.48589						0	0						High	High					2.40987	2.79189					0	0
	LSPLGEEMR	9	1	1	4557321	M8(Oxidation)	1047.52	0	0.000133	High	High						2.05694	1.37219						0	0						High	High					1.38048	1.49317					0	0					High
	VQPYLDDFQKK	8	1	1	4557321		1380.72	0	3.711e-09	High	High						1.97793	1.39182						0	0						High	High					1.65826	1.85288					0	0					High
	LSPLGEEMR	4	1	1	4557321		1031.52	0	0.02306	High							1.77325							0
	AKPALEDLR	10	1	1	4557321		1012.58	0	0.02359	High	High						1.36176	2.12639						0	0						High	High					1.98283	2.56728					0	0
	EQLGPVTQEFWDNLEK	5	1	1	4557321		1932.94	0	1.808e-07		High							2.73723							0						High	High					4.71981	3.5826					0	0
	VSFLSALEEYTK	5	1	1	4557321		1386.72	0	3.047e-05		High							3.39831							0						High	High					3.59508	3.51687					0	0					High
	LHELQEK	10	1	1	4557321		896.484	0	0.03641		High							2.04725							0						High	High					2.17909	2.4772					0	0
	VQPYLDDFQK	9	1	1	4557321		1252.62	0	8.384e-07		High							2.29949							0						High	High					1.84491	1.72035					0	0
	LAEYHAK	7	1	1	4557321		831.436	0	0.2112		High							1.32698							0						High	High					0.725096	1.63208					0	0
	DLEEVK	2	2	1	4557321		732.379	0	0.006049		High							1.82356							0
	KWQEEMELYR	2	1	1	4557321	M6(Oxidation)	1427.66	0.002	0.1674	High							2.13967							0							High						2.20757						0
	VEPLR	1	1	1	4557321		613.368	0.002	0.2382																																								High
	LEALK	1	1	1	4557321		573.361	0.002	0.1286
	QKLHELQEK	1	1	1	4557321		1152.64	0.002	0.06757
	ETEGLRQEMSK	1	1	1	4557321	M9(Oxidation)	1323.62	0.004	0.01646																						High						2.67172						0
	AHVDALR	1	1	1	4557321		781.431	0.004	0.08021
70906435	fibrinogen beta chain isoform 1 preproprotein [Homo sapiens]	60.08	2	31	31	398	Pf00147; Pf04523; Pf08702	119.984	46.84	23	40	133.549	48.47	25	43	93.288	51.12	25	42	161.416	53.77	27	54	92.1949	46.03	23	35	110.584	44.6	22	39	106.504	44.6	22	38	96.1506	49.69	24	36	111.369	51.93	25	40	84.4685	47.25	22	31
	Sequence	# PSMs	# Proteins	# Protein Groups	Protein Group Accessions	Modifications	MH+ [Da]	q-Value	PEP	A8	G8	K5	M5	O5	Q5	S5	XCorr A8	XCorr G8	XCorr K5	XCorr M5	XCorr O5	XCorr Q5	XCorr S5	Probability A8	Probability G8	Probability K5	Probability M5	Probability O5	Probability Q5	Probability S5	B8	H8	L2	N2	P2	R2	XCorr B8	XCorr H8	XCorr L2	XCorr N2	XCorr P2	XCorr R2	Probability B8	Probability H8	Probability L2	Probability N2	Probability P2	Probability R2	C8
	VYCDMNTENGGWTVIQNR	9	2	1	70906435	C3(Carboxymethyl); M5(Oxidation)	2173.93	0	8.044e-07	High	High						5.18029	4.43663						0	0						High	High					4.72104	4.29548					0	0					High
	MGPTELLIEMEDWKGDK	15	2	1	70906435	M1(Oxidation); M10(Oxidation)	2023.93	0	0.008242	High	High						4.95637	1.75428						0	0						High	High					4.38781	2.01266					0	0					High
	YYWGGQYTWDMAK	10	2	1	70906435	M11(Oxidation)	1684.71	0	0.02159	High	High						4.6046	2.77976						0	0						High	High					3.99584	4.068					0	0					High
	MGPTELLIEMEDWK	10	2	1	70906435	M1(Oxidation); M10(Oxidation)	1723.79	0	0.003192	High	High						4.54658	4.09411						0	0						High	High					4.4524	3.91694					0	0					High
	DNENVVNEYSSELEK	20	2	1	70906435		1768.79	0	2.49e-07	High	High						4.54422	4.52424						0	0						High	High					4.55118	4.96091					0	0					High
	IQKLESDVSAQMEYCR	15	2	1	70906435	M12(Oxidation); C15(Carboxymethyl)	1973.9	0	2.191e-07	High	High						4.51614	5.1529						0	0						High	High					4.62476	2.94031					0	0					High
	GGETSEMYLIQPDSSVKPYR	17	2	1	70906435	M7(Oxidation)	2273.08	0	0.0423	High	High						4.42378	2.85667						0	0						High	High					3.16616	3.50749					0	0					High
	AHYGGFTVQNEANKYQISVNK	21	2	1	70906435		2368.17	0	1.615e-07	High	High						4.27127	5.22583						0	0						High	High					4.82422	5.58925					0	0					High
	NYCGLPGEYWLGNDK	10	2	1	70906435	C3(Carboxymethyl)	1786.78	0	0.1173	High	High						4.25966	4.20771						0	0						High	High					3.46029	4.29465					0	0					High
	LESDVSAQMEYCR	10	2	1	70906435	M9(Oxidation); C12(Carboxymethyl)	1604.66	0	5.615e-16	High	High						4.20119	3.929						0	0						High	High					4.26146	3.94014					0	0					High
	KGGETSEMYLIQPDSSVKPYR	27	2	1	70906435	M8(Oxidation)	2401.17	0	1.136e-09	High	High						4.16593	3.84305						0	0						High	High					4.52973	4.22711					0	0					High
	TPCTVSCNIPVVSGK	10	2	1	70906435	C3(Carboxymethyl); C7(Carboxymethyl)	1620.76	0	0.0001472	High	High						4.02279	3.41827						0	0						High	High					4.4996	3.47119					0	0					High
	AHYGGFTVQNEANK	19	2	1	70906435		1535.72	0	2.661e-06	High	High						4.01057	4.17797						0	0						High	High					3.62515	4.10148					0	0					High
	HGTDDGVVWMNWK	13	2	1	70906435	M10(Oxidation)	1560.69	0	0.0003473	High	High						3.46897	1.52854						0	0							High						3.36862						0					High
	QVKDNENVVNEYSSELEK	15	2	1	70906435		2124.01	0	8.696e-07	High	High						3.29356	3.42077						0	0						High						4.29429						0						High
	KGGETSEMYLIQPDSSVKPYR	17	2	1	70906435		2385.18	0	3.052e-10	High	High						3.27469	2.65967						0	0						High	High					6.02495	3.30887					0	0					High
	REEAPSLRPAPPPISGGGYR	27	1	1	70906435		2107.1	0	0.02993	High	High						3.23737	2.52947						0	0						High	High					3.18518	2.80396					0	0					High
	DNDGWLTSDPR	6	2	1	70906435		1275.56	0	8.24e-05	High							3.09636							0							High	High					2.85639	2.57822					0	0					High
	TMTIHNGMFFSTYDR	22	2	1	70906435	M2(Oxidation); M8(Oxidation)	1852.8	0	5.707e-09	High	High						2.60721	3.40076						0	0						High						3.40195						0						High
	TPCTVSCNIPVVSGKECEEIIR	10	2	1	70906435	C3(Carboxymethyl); C7(Carboxymethyl); C17(Carboxymethyl)	2551.17	0	0.000614	High	High						2.46609	2.58731						0	0						High	High					2.99895	2.40177					0	0					High
	EDGGGWWYNR	10	2	1	70906435		1239.52	0	0.0004005	High	High						2.23863	2.89862						0	0						High	High					2.55916	2.6558					0	0					High
	EEAPSLRPAPPPISGGGYR	16	1	1	70906435		1951	0	0.003929	High	High						2.18036	2.3759						0	0						High	High					3.13488	2.19203					0	0					High
	YQISVNK	19	2	1	70906435		851.464	0	8.341e-06	High	High						2.07238	1.89324						0	0						High	High					2.2066	2.15503					0	0					High
	ECEEIIR	11	2	1	70906435	C2(Carboxymethyl)	949.43	0	0.2004	High	High						2.02471	2.42595						0	0						High	High					1.34232	1.85055					0	0					High
	GGETSEMYLIQPDSSVKPYR	5	2	1	70906435		2257.08	0	2.865e-05	High							2.02403							0							High						4.60579						0
	SILENLR	9	2	1	70906435		844.489	0	0.02024																						High	High					1.93322	2.07527					0	0
	HGTDDGVVWMNWK	3	2	1	70906435		1544.7	0	0.003986																																								High
	LESDVSAQMEYCR	2	2	1	70906435	C12(Carboxymethyl)	1588.66	0	2.412e-05																																								High
	YYWGGQYTWDMAK	2	2	1	70906435		1668.72	0	6.383e-10																																								High
	QGFGNVATNTDGK	2	2	1	70906435		1308.62	0	2.411e-08																																								High
	VYCDMNTENGGWTVIQNR	2	2	1	70906435	C3(Carboxymethyl)	2157.94	0	3.441e-12
	MGPTELLIEMEDWK	1	2	1	70906435	M10(Oxidation)	1707.8	0	0.001913
	WDPYKQGFGNVATNTDGK	3	2	1	70906435		1997.94	0	0.004155																							High						1.46451						0
	HQLYIDETVNSNIPTNLR	1	2	1	70906435		2127.08	0	6.569e-08
	KWDPYK	2	2	1	70906435		836.432	0.002	0.1155																						High						2.11404						0
	IRPFFPQQ	4	2	1	70906435		1032.56	0.002	0.07117																						High						1.9088						0						High
	GSWYSMR	2	2	1	70906435	M6(Oxidation)	902.382	0.002	0.3376																							High						0.937702						0
	ISQLTR	1	2	1	70906435		717.425	0.006	0.1203
70906437	fibrinogen gamma chain isoform gamma-A precursor [Homo sapiens]	57.67	2	24	24	285	Pf00147; Pf08317; Pf08702	60.6587	39.59	15	21	78.3273	46.45	18	27	55.6971	50.34	20	26	89.8371	56.29	21	35	72.1026	50.34	20	32	71.1329	48.97	17	28	74.1334	41.88	17	26	83.8482	45.08	19	31	87.8594	50.34	19	31	72.6555	46.91	18	28
	Sequence	# PSMs	# Proteins	# Protein Groups	Protein Group Accessions	Modifications	MH+ [Da]	q-Value	PEP	A8	G8	K5	M5	O5	Q5	S5	XCorr A8	XCorr G8	XCorr K5	XCorr M5	XCorr O5	XCorr Q5	XCorr S5	Probability A8	Probability G8	Probability K5	Probability M5	Probability O5	Probability Q5	Probability S5	B8	H8	L2	N2	P2	R2	XCorr B8	XCorr H8	XCorr L2	XCorr N2	XCorr P2	XCorr R2	Probability B8	Probability H8	Probability L2	Probability N2	Probability P2	Probability R2	C8
	CHAGHLNGVYYQGGTYSK	20	2	1	70906437	C1(Carboxymethyl)	2012.89	0	5.521e-13	High	High						5.21112	5.85001						0	0						High	High					6.50362	3.93706					0	0					High
	YLQEIYNSNNQK	10	2	1	70906437		1513.73	0	0.0001559	High	High						4.14109	4.66007						0	0						High	High					4.25539	4.29177					0	0					High
	IHLISTQSAIPYALR	19	2	1	70906437		1682.96	0	2.561e-11	High	High						3.7528	3.77341						0	0						High	High					4.93131	4.45465					0	0					High
	VAQLEAQCQEPCK	10	2	1	70906437	C8(Carboxymethyl); C12(Carboxymethyl)	1562.68	0	1.449e-09	High	High						3.62007	3.58548						0	0						High	High					3.72685	3.93805					0	0					High
	YEASILTHDSSIR	19	2	1	70906437		1491.75	0	5.615e-16	High	High						3.34293	3.55891						0	0						High	High					3.51517	3.19536					0	0					High
	DTVQIHDITGK	12	2	1	70906437		1226.64	0	0.003411	High	High						3.24507	3.70695						0	0						High	High					2.61321	3.18198					0	0					High
	EGFGHLSPTGTTEFWLGNEK	13	2	1	70906437		2207.04	0	0.007231	High	High						3.16522	2.54079						0	0						High	High					3.41501	3.8175					0	0					High
	VELEDWNGR	16	2	1	70906437		1117.53	0	0.06541	High	High						3.15001	2.89233						0	0						High	High					3.08988	2.76857					0	0					High
	QSGLYFIKPLK	10	2	1	70906437		1293.76	0	0.004659	High	High						2.82172	3.06437						0	0						High	High					2.04591	2.67728					0	0					High
	TSTADYAMFK	17	2	1	70906437	M8(Oxidation)	1150.51	0	0.105	High	High						2.80217	2.69916						0	0						High	High					2.65796	2.51942					0	0					High
	LTIGEGQQHHLGGAK	11	2	1	70906437		1545.81	0	0.0875	High							2.79787							0							High	High					4.07238	4.6162					0	0					High
	VGPEADKYR	18	2	1	70906437		1034.53	0	0.008636	High	High						2.78974	2.75585						0	0						High	High					2.96962	2.86133					0	0					High
	TSTADYAMFK	14	2	1	70906437		1134.51	0	4.186e-08	High	High						2.71558	2.15674						0	0						High						2.5442						0						High
	DNCCILDER	19	2	1	70906437	C3(Carboxymethyl); C4(Carboxymethyl)	1196.45	0	0.0002321	High	High						2.64969	2.5481						0	0						High	High					2.80988	2.65351					0	0					High
	VAQLEAQCQEPCKDTVQIHDITGK	18	2	1	70906437	C8(Carboxymethyl); C12(Carboxymethyl)	2770.3	0	0.0001867	High	High						2.34388	3.50546						0	0						High	High					3.45448	2.83511					0	0					High
	LDGSVDFK	10	2	1	70906437		880.441	0	0.1216	High	High						2.14508	1.96201						0	0						High	High					1.98617	2.32565					0	0					High
	LDGSVDFKK	14	2	1	70906437		1008.54	0	0.00248		High							2.29337							0						High	High					2.38655	1.97041					0	0					High
	NWIQYK	7	2	1	70906437		851.442	0	0.0218																						High	High					1.41079	1.81522					0	0					High
	ASTPNGYDNGIIWATWK	8	2	1	70906437		1893.91	0	4.082e-14		High							2.836							0							High						3.92068						0					High
	AIQLTYNPDESSKPNMIDAATLK	7	2	1	70906437	M16(Oxidation)	2536.26	0	5.075e-08																																								High
	KNWIQYK	3	2	1	70906437		979.536	0	0.1686																							High						1.46015						0					High
	DTVQIHDITGKDCQDIANK	3	2	1	70906437	C13(Carboxymethyl)	2172.03	0	1.11e-08
	FEGNCAEQDGSGWWMNK	1	2	1	70906437	C5(Carboxymethyl)	2016.79	0	6.329e-05
	FEGNCAEQDGSGWWMNK	2	2	1	70906437	C5(Carboxymethyl); M15(Oxidation)	2032.78	0	1.805e-05
	MLEEIMK	1	2	1	70906437	M1(Oxidation)	909.443	0	0.02771
	MLEEIMKYEASILTHDSSIR	1	2	1	70906437	M1(Oxidation); M6(Oxidation)	2398.16	0	0.0002888		High							3.64397							0
	AIQLTYNPDESSKPNMIDAATLK	2	2	1	70906437		2520.27	0.002	0.04692																						High						2.48552						0
9999982	Insulin A	52.38	1	1	1	12
	Sequence	# PSMs	# Proteins	# Protein Groups	Protein Group Accessions	Modifications	MH+ [Da]	q-Value	PEP	A8	G8	K5	M5	O5	Q5	S5	XCorr A8	XCorr G8	XCorr K5	XCorr M5	XCorr O5	XCorr Q5	XCorr S5	Probability A8	Probability G8	Probability K5	Probability M5	Probability O5	Probability Q5	Probability S5	B8	H8	L2	N2	P2	R2	XCorr B8	XCorr H8	XCorr L2	XCorr N2	XCorr P2	XCorr R2	Probability B8	Probability H8	Probability L2	Probability N2	Probability P2	Probability R2	C8
	CCTSICSLYQL	12	1	1	9999982	C1(Carboxymethyl); C2(Carboxymethyl); S4(Octanoyl); C6(Carboxymethyl)	1533.64	0	0.6109				High		High	High				1.66052		1.59793	1.7242				0		0	0
sp	9999986 CCK33	51.52	1	2	2	3
	Sequence	# PSMs	# Proteins	# Protein Groups	Protein Group Accessions	Modifications	MH+ [Da]	q-Value	PEP	A8	G8	K5	M5	O5	Q5	S5	XCorr A8	XCorr G8	XCorr K5	XCorr M5	XCorr O5	XCorr Q5	XCorr S5	Probability A8	Probability G8	Probability K5	Probability M5	Probability O5	Probability Q5	Probability S5	B8	H8	L2	N2	P2	R2	XCorr B8	XCorr H8	XCorr L2	XCorr N2	XCorr P2	XCorr R2	Probability B8	Probability H8	Probability L2	Probability N2	Probability P2	Probability R2	C8
	NLDPSHRISDRD	2	1	1	sp		1424.69	0	0.2582
	LDPSHRISDRDYMGWM	1	1	1	sp	S4(Octanoyl); S8(Octanoyl)	2231.1	0	0.0145451
11761629	fibrinogen alpha chain isoform alpha preproprotein [Homo sapiens]	50.93	2	36	36	389	Pf08702; Pf12160	96.6364	37.58	24	36	97.2028	36.49	22	33	101.365	35.71	20	42	125.863	41.61	30	47	98.7352	40.22	23	38	103.335	40.37	27	43	111.943	35.4	23	42	104.962	39.75	22	34	118.724	45.96	27	43	89.8275	34.63	22	31
	Sequence	# PSMs	# Proteins	# Protein Groups	Protein Group Accessions	Modifications	MH+ [Da]	q-Value	PEP	A8	G8	K5	M5	O5	Q5	S5	XCorr A8	XCorr G8	XCorr K5	XCorr M5	XCorr O5	XCorr Q5	XCorr S5	Probability A8	Probability G8	Probability K5	Probability M5	Probability O5	Probability Q5	Probability S5	B8	H8	L2	N2	P2	R2	XCorr B8	XCorr H8	XCorr L2	XCorr N2	XCorr P2	XCorr R2	Probability B8	Probability H8	Probability L2	Probability N2	Probability P2	Probability R2	C8
	NPSSAGSWNSGSSGPGSTGNR	10	2	1	11761629		1963.85	0	0.01637	High	High						6.2509	5.23801						0	0						High	High					4.74209	5.68189					0	0					High
	HRHPDEAAFFDTASTGK	41	2	1	11761629		1886.88	0	0.002983	High	High						5.30808	4.91173						0	0						High	High					4.42065	4.04026					0	0					High
	GGSTSYGTGSETESPRNPSSAGSWNSGSSGPGSTGNR	4	2	1	11761629		3517.51	0	0.002225	High	High						4.9018	3.09195						0	0
	DYEDQQKQLEQVIAK	9	2	1	11761629		1834.92	0	1.534e-08	High							4.15339							0							High	High					5.06688	3.79588					0	0					High
	GLIDEVNQDFTNR	10	2	1	11761629		1520.74	0	5.615e-16	High	High						4.06571	3.14134						0	0						High	High					3.94914	4.19567					0	0					High
	NNKDSHSLTTNIMEILR	13	2	1	11761629	M13(Oxidation)	2002	0	0.009387	High	High						3.80829	3.28459						0	0						High	High					3.9529	4.12992					0	0					High
	MKGLIDEVNQDFTNR	15	2	1	11761629	M1(Oxidation)	1795.87	0	0.0273	High	High						3.73302	2.50232						0	0						High	High					4.10178	4.17042					0	0					High
	TVIGPDGHKEVTK	10	2	1	11761629		1380.75	0	3.95e-07	High	High						3.65046	3.29895						0	0						High	High					2.64503	3.22461					0	0					High
	GGSTSYGTGSETESPR	10	2	1	11761629		1572.68	0	2.115e-05	High	High						3.56601	3.15793						0	0						High	High					3.46903	3.79145					0	0					High
	ESSSHHPGIAEFPSR	22	2	1	11761629		1637.77	0	0.08856	High	High						3.55216	2.94295						0	0						High	High					2.6562	2.8091					0	0					High
	DSHSLTTNIMEILR	20	2	1	11761629	M10(Oxidation)	1645.82	0	1.081e-15	High	High						3.49439	3.65981						0	0						High	High					3.37237	3.69977					0	0					High
	QFTSSTSYNRGDSTFESK	9	2	1	11761629		2041.91	0	0.02459	High	High						3.46415	1.97479						0	0						High						2.93899						0						High
	MADEAGSEADHEGTHSTK	11	2	1	11761629		1872.77	0	3.226e-11	High	High						3.14509	4.43912						0	0						High	High					4.74588	3.78566					0	0					High
	MKPVPDLVPGNFK	15	2	1	11761629	M1(Oxidation)	1457.78	0	0.0006878	High	High						3.10025	3.47316						0	0						High	High					2.63834	2.86689					0	0					High
	HPDEAAFFDTASTGK	14	2	1	11761629		1593.72	0	6.329e-05	High	High						3.07565	3.12233						0	0						High	High					3.74673	3.60671					0	0
	VQHIQLLQK	19	2	1	11761629		1106.67	0	0.1955	High	High						2.7704	2.43236						0	0						High	High					3.06647	2.64849					0	0					High
	NSLFEYQK	17	2	1	11761629		1028.51	0	0.006346	High	High						2.70896	2.393						0	0						High	High					2.11001	2.47701					0	0					High
	GSESGIFTNTK	12	2	1	11761629		1140.56	0	2.319e-12	High	High						2.57279	3.04937						0	0						High	High					3.6534	3.41757					0	0
	LKNSLFEYQK	14	2	1	11761629		1269.68	0	0.002258	High	High						2.49876	3.26609						0	0						High	High					2.90213	2.97479					0	0					High
	GDFSSANNRDNTYNR	3	2	1	11761629		1730.75	0	0.03223	High							2.4299							0
	MKPVPDLVPGNFK	7	2	1	11761629		1441.79	0	3.442e-07	High							2.21022							0							High						2.55984						0						High
	EVDLKDYEDQQK	18	2	1	11761629		1509.71	0	6.931e-07	High	High						2.13507	3.06288						0	0						High	High					2.67488	2.27089					0	0					High
	MADEAGSEADHEGTHSTKR	5	2	1	11761629		2028.87	0	1.094e-10	High							1.68552							0
	QFTSSTSYNR	4	2	1	11761629		1190.54	0	0.01132	High							1.57073							0							High						1.3438						0
	MELERPGGNEITR	13	2	1	11761629	M1(Oxidation)	1517.74	0	0.0001845	High	High						1.2871	1.47513						0	0						High	High					0.828398	0.855828					0	0					High
	MELERPGGNEITR	17	2	1	11761629		1501.74	0	0.01819		High							2.98974							0						High						3.24812						0						High
	DRQHLPLIK	13	2	1	11761629		1119.66	0	0.002796		High							2.3659							0						High	High					2.01198	1.81554					0	0					High
	DSHSLTTNIMEILR	6	2	1	11761629		1629.83	0	0.01434		High							3.50343							0							High						4.09634						0					High
	GLIDEVNQDFTNRINK	1	2	1	11761629		1875.96	0	0.0007707
	HQSACKDSDWPFCSDEDWNYK	2	2	1	11761629	C5(Carboxymethyl); C13(Carboxymethyl)	2677.03	0	5.423e-07
	ESSSHHPGIAEFPSRGK	1	2	1	11761629		1822.88	0	0.01197
	GSESGIFTNTKESSSHHPGIAEFPSR	2	2	1	11761629		2759.31	0	0.006841
	TVIGPDGHK	5	2	1	11761629		923.495	0	0.1329		High							2.01746							0
	DSDWPFCSDEDWNYKCPSGCR	1	2	1	11761629	C7(Carboxymethyl); C16(Carboxymethyl); C20(Carboxymethyl)	2683.97	0	2.138e-05
	MADEAGSEADHEGTHSTK	4	2	1	11761629	M1(Oxidation)	1888.76	0	5.615e-16		High							3.35039							0							High						3.54081						0
	ALTDMPQMR	4	2	1	11761629	M5(Oxidation); M8(Oxidation)	1094.5	0	0.0194																							High						1.73424						0
	MADEAGSEADHEGTHSTKR	1	2	1	11761629	M1(Oxidation)	2044.86	0	2.779e-05		High							3.28604							0
	EVVTSEDGSDCPEAMDLGTLSGIGTLDGFR	3	2	1	11761629	C11(Carboxymethyl); M15(Oxidation)	3145.38	0	0.02475																							High						4.59735						0
	DLLPSR	2	2	1	11761629		700.4	0.003	0.2509																																								High
	QLEQVIAK	1	2	1	11761629		928.547	0.005	0.1297
	GDFSSANNR	1	2	1	11761629		967.424	0.006	0.1096
119395750	keratin, type II cytoskeletal 1 [Homo sapiens]	49.53	1	27	30	192	Pf00038; Pf01496; Pf01576; Pf12128	68.1887	32.45	20	23	98.1655	33.54	23	32	39.8335	23.91	15	17	21.2597	12.58	7	7	51.3238	23.14	15	17	38.8868	14.44	11	15	15.6251	7.45	4	5	90.1838	41.77	23	28	85.0093	40.06	21	28	62.7312	29.19	17	20
	Sequence	# PSMs	# Proteins	# Protein Groups	Protein Group Accessions	Modifications	MH+ [Da]	q-Value	PEP	A8	G8	K5	M5	O5	Q5	S5	XCorr A8	XCorr G8	XCorr K5	XCorr M5	XCorr O5	XCorr Q5	XCorr S5	Probability A8	Probability G8	Probability K5	Probability M5	Probability O5	Probability Q5	Probability S5	B8	H8	L2	N2	P2	R2	XCorr B8	XCorr H8	XCorr L2	XCorr N2	XCorr P2	XCorr R2	Probability B8	Probability H8	Probability L2	Probability N2	Probability P2	Probability R2	C8
	FSSCGGGGGSFGAGGGFGSR	7	1	1	119395750	C4(Carboxymethyl)	1766.72	0	7.986e-12	High							4.80371							0							High	High					4.82219	4.39065					0	0					High
	QISNLQQSISDAEQR	2	1	1	119395750		1716.85	0	4.742e-07	High							4.55859							0							High						4.76322						0
	FLEQQNQVLQTK	9	3	3	47132620;119395750;194018511		1475.79	0	5.079e-09	High	High						4.38907	4.10205						0	0						High	High					3.45847	3.86191					0	0					High
	SKAEAESLYQSK	9	1	1	119395750		1340.67	0	6.982e-08	High							4.1398							0							High	High					3.71646	3.98915					0	0					High
	WELLQQVDTSTR	7	1	1	119395750		1475.75	0	2.028e-07	High							4.02938							0							High						4.27794						0						High
	SGGGFSSGSAGIINYQR	5	1	1	119395750		1657.79	0	4.772e-08	High							3.65002							0							High	High					4.22256	3.40561					0	0					High
	YEELQITAGR	14	2	1	119395750		1179.6	0	6.34e-05	High							3.60498							0							High	High					3.54732	3.38432					0	0					High
	TNAENEFVTIKK	15	1	1	119395750		1393.73	0	0.0004556	High	High						3.406	3.12705						0	0						High	High					2.87844	3.04165					0	0					High
	TNAENEFVTIK	8	1	1	119395750		1265.64	0	0.01836	High							3.29418							0							High	High					3.32964	3.924					0	0					High
	SLNNQFASFIDK	10	1	1	119395750		1383.69	0	0.05345	High	High						3.27291	2.54193						0	0						High	High					2.95915	3.66393					0	0					High
	AEAESLYQSK	14	1	1	119395750		1125.54	0	0.0005384	High							3.22856							0							High	High					3.51304	2.82925					0	0					High
	LNDLEDALQQAK	6	1	1	119395750		1357.7	0	2.84e-05	High							3.16018							0							High	High					4.34335	3.6038					0	0
	LLRDYQELMNTK	2	1	1	119395750		1523.79	0	0.003824	High							3.08329							0							High						2.98194						0
	SLDLDSIIAEVK	12	1	1	119395750		1302.72	0	0.0179	High	High						2.88559	3.36296						0	0						High	High					3.74113	4.37526					0	0					High
	AQYEDIAQK	8	1	1	119395750		1065.52	0	0.008636	High							2.63864							0							High	High					2.76683	2.40766					0	0					High
	IEISELNR	8	2	2	47132620;119395750		973.532	0	0.06857	High							2.62997							0							High	High					2.37313	2.94572					0	0
	SLVNLGGSK	14	1	1	119395750		874.5	0	2.952e-06	High							2.33167							0							High	High					2.63236	2.4217					0	0					High
	TLLEGEESR	14	1	1	119395750		1033.52	0	0.00381	High							2.17047							0							High	High					2.29261	2.08226					0	0					High
	SISISVAR	6	1	1	119395750		832.491	0	0.1877	High							1.58526							0							High	High					1.12112	1.51298					0	0					High
	KQISNLQQSISDAEQR	1	1	1	119395750		1844.95	0	7.493e-10																						High						5.56921						0
	NKLNDLEDALQQAK	2	1	1	119395750		1599.83	0	2.592e-09																						High						4.54851						0
	SLNNQFASFIDKVR	5	1	1	119395750		1638.86	0	7.254e-05																						High	High					4.47122	3.57114					0	0
	NMQDMVEDYR	1	1	1	119395750	M2(Oxidation); M5(Oxidation)	1332.52	0	0.000163																						High						2.14893						0
	GGGGGGYGSGGSSYGSGGGSYGSGGGGGGGR	3	1	1	119395750		2383.95	0	2.872e-10																							High						5.48358						0
	LDSELKNMQDMVEDYR	2	1	1	119395750	M8(Oxidation); M11(Oxidation)	2017.89	0	0.1115																							High						3.84045						0
	AEAESLYQSKYEELQITAGR	2	1	1	119395750		2286.13	0	9.836e-08																							High						3.76935						0
	NSKIEISELNR	1	1	1	119395750		1302.7	0	0.1563																							High						3.28504						0
	THNLEPYFESFINNLR	2	1	1	119395750		1993.98	0	7.663e-07																							High						2.61242						0
	YEDEINKR	1	12	5	47132620;119395750;155969697;119395754;194018511		1066.52	0.002	0.1777	High							1.8823							0
	GSYGSGGSSYGSGGGSYGSGGGGGGHGSYGSGSSSGGYR	2	1	1	119395750		3312.31	0.002	0.3136																							High						4.15566						0
4502149	apolipoprotein A-II preproprotein [Homo sapiens]	43	1	4	4	43	Pf04711	17.5634	43	4	6	10.9751	43	4	4	8.59904	43	4	5	5.68404	43	3	3	11.8077	43	4	4	18.214	43	4	7	15.5848	43	4	6	6.52478	21	3	3	9.0074	41	3	3	4.68102	21	2	2
	Sequence	# PSMs	# Proteins	# Protein Groups	Protein Group Accessions	Modifications	MH+ [Da]	q-Value	PEP	A8	G8	K5	M5	O5	Q5	S5	XCorr A8	XCorr G8	XCorr K5	XCorr M5	XCorr O5	XCorr Q5	XCorr S5	Probability A8	Probability G8	Probability K5	Probability M5	Probability O5	Probability Q5	Probability S5	B8	H8	L2	N2	P2	R2	XCorr B8	XCorr H8	XCorr L2	XCorr N2	XCorr P2	XCorr R2	Probability B8	Probability H8	Probability L2	Probability N2	Probability P2	Probability R2	C8
	AGTELVNFLSYFVELGTQPATQ	11	1	1	4502149		2385.2	0	0.0009403	High	High						4.12214	2.93428						0	0						High						3.80028						0						High
	SKEQLTPLIK	10	1	1	4502149		1156.69	0	0.01258	High	High						2.67123	3.08091						0	0						High	High					2.63312	2.17986					0	0					High
	SPELQAEAK	13	1	1	4502149		972.501	0	0.05477	High	High						2.61098	2.74072						0	0						High	High					2.60582	2.5517					0	0					High
	VKSPELQAEAK	9	1	1	4502149		1199.66	0	5.966e-05	High	High						2.0558	2.10131						0	0						High	High					1.93589	1.79321					0	0					High
4557323	apolipoprotein C-III precursor [Homo sapiens]	37.37	1	4	4	54	Pf05778	26.3031	30.3	3	6	18.9421	30.3	3	4	21.0157	30.3	3	5	27.7968	37.37	4	7	21.1334	34.34	3	5	23.4161	37.37	4	6	24.3745	34.34	3	6	13.7173	34.34	3	4	20.2681	34.34	3	5	23.722	34.34	3	6
	Sequence	# PSMs	# Proteins	# Protein Groups	Protein Group Accessions	Modifications	MH+ [Da]	q-Value	PEP	A8	G8	K5	M5	O5	Q5	S5	XCorr A8	XCorr G8	XCorr K5	XCorr M5	XCorr O5	XCorr Q5	XCorr S5	Probability A8	Probability G8	Probability K5	Probability M5	Probability O5	Probability Q5	Probability S5	B8	H8	L2	N2	P2	R2	XCorr B8	XCorr H8	XCorr L2	XCorr N2	XCorr P2	XCorr R2	Probability B8	Probability H8	Probability L2	Probability N2	Probability P2	Probability R2	C8
	TAKDALSSVQESQVAQQAR	6	1	1	4557323		2017.03	0	1.3e-16	High							5.84023							0							High						6.43638						0						High
	DALSSVQESQVAQQAR	31	1	1	4557323		1716.85	0	1.574e-07	High	High						5.17316	4.96469						0	0						High	High					4.77189	5.01667					0	0					High
	GWVTDGFSSLK	10	1	1	4557323		1196.6	0	0.000435	High	High						2.93469	3.62257						0	0						High	High					3.20826	3.20315					0	0					High
	DYWSTVK	7	1	1	4557323		898.433	0	0.04458		High							2.23399							0							High						1.93724						0
15431310	keratin, type I cytoskeletal 14 [Homo sapiens]	37.08	16	5	17	38	Pf00038; Pf12128	4.2242	3.39	2	2	30.074	19.7	10	12									5.72266	5.72	3	3	1.69828	1.48	1	1					7.76879	8.05	3	3	51.2428	33.05	14	17
	Sequence	# PSMs	# Proteins	# Protein Groups	Protein Group Accessions	Modifications	MH+ [Da]	q-Value	PEP	A8	G8	K5	M5	O5	Q5	S5	XCorr A8	XCorr G8	XCorr K5	XCorr M5	XCorr O5	XCorr Q5	XCorr S5	Probability A8	Probability G8	Probability K5	Probability M5	Probability O5	Probability Q5	Probability S5	B8	H8	L2	N2	P2	R2	XCorr B8	XCorr H8	XCorr L2	XCorr N2	XCorr P2	XCorr R2	Probability B8	Probability H8	Probability L2	Probability N2	Probability P2	Probability R2	C8
	LASYLDKVR	6	7	4	4557701;15431310;195972866;24430192		1064.61	0	1.094e-07	High							2.35204							0							High	High					2.89833	2.56973					0	0
	LAADDFR	6	18	4	4557701;15431310;195972866;24430192		807.4	0	0.001535	High							1.87216							0							High	High					2.01612	1.72089					0	0
	EVATNSELVQSGK	3	2	2	4557701;15431310		1361.69	0	7.478e-06																						High						3.66749						0
	ISSVLAGGSCR	3	2	2	15431310;24430192	C10(Carboxymethyl)	1107.55	0	1.243e-05																						High						3.50295						0
	ALEEANADLEVK	1	5	2	15431310;24430192		1301.66	0	0.008636																						High						3.32459						0
	TRLEQEIATYR	3	7	3	4557701;15431310;24430192		1379.73	0	0.0005262																						High						3.21297						0
	VLDELTLAR	3	5	3	4557701;15431310;24430192		1029.59	0	0.0009216																						High						2.94189						0
	ASLENSLEETK	2	2	2	15431310;24430192		1220.6	0	0.003258																						High						2.18461						0
	LLEGEDAHLSSSQFSSGSQSSR	2	1	1	15431310		2309.06	0	2.72e-05																							High						3.47817						0
	GQVGGDVNVEMDAAPGVDLSR	1	1	1	15431310	M11(Oxidation)	2101.98	0	6.936e-07
	APSTYGGGLSVSSSR	1	1	1	15431310		1425.7	0	6.789e-06
	TEELNREVATNSELVQSGK	1	2	2	4557701;15431310		2104.05	0	0.0009987
	ASLENSLEETKGR	1	2	2	15431310;24430192		1433.72	0	0.003188
	DAEEWFFTK	1	1	1	15431310		1172.53	0	0.004224
	TKYETELNLR	2	1	1	15431310		1266.67	0.002	0.0266																						High						2.17697						0
	DYSPYFK	1	2	2	15431310;24430192		919.42	0.002	0.03183
	LASYLDK	1	8	5	4557701;15431310;195972866;24430192;55956899		809.441	0.004	0.008636																						High						1.40057						0
55956899	keratin, type I cytoskeletal 9 [Homo sapiens]	37.08	1	19	20	80	Pf00038	22.1488	15.25	6	6	36.929	23.6	12	13	17.1889	11.56	5	6	8.29235	4.82	2	2	10.0928	6.42	3	3	18.1217	12.36	5	5					36.2621	27.77	12	14	64.8815	37.08	19	25	22.5517	14.77	6	6
	Sequence	# PSMs	# Proteins	# Protein Groups	Protein Group Accessions	Modifications	MH+ [Da]	q-Value	PEP	A8	G8	K5	M5	O5	Q5	S5	XCorr A8	XCorr G8	XCorr K5	XCorr M5	XCorr O5	XCorr Q5	XCorr S5	Probability A8	Probability G8	Probability K5	Probability M5	Probability O5	Probability Q5	Probability S5	B8	H8	L2	N2	P2	R2	XCorr B8	XCorr H8	XCorr L2	XCorr N2	XCorr P2	XCorr R2	Probability B8	Probability H8	Probability L2	Probability N2	Probability P2	Probability R2	C8
	GGSGGSYGGGGSGGGYGGGSGSR	7	1	1	55956899		1791.73	0	0.002676	High							5.40747							0							High	High					4.61221	5.24357					0	0					High
	VQALEEANNDLENK	9	1	1	55956899		1586.77	0	5.615e-16	High							4.31369							0							High	High					4.24048	4.10514					0	0					High
	SGGGGGGGLGSGGSIR	9	1	1	55956899		1232.6	0	8.849e-07	High							4.04453							0							High	High					4.3448	4.2566					0	0					High
	EIETYHNLLEGGQEDFESSGAGK	5	1	1	55956899		2510.13	0	3.87e-08	High							3.95198							0							High	High					4.16091	3.78512					0	0
	IKFEMEQNLR	7	1	1	55956899	M5(Oxidation)	1323.67	0	2.57e-05	High							2.33599							0							High	High					2.33842	2.2655					0	0					High
	TLLDIDNTR	11	1	1	55956899		1060.56	0	0.0005357	High							2.0951							0							High	High					2.43818	2.56416					0	0					High
	LASYLDKVQALEEANNDLENK	3	1	1	55956899		2377.19	0	1.541e-08																						High	High					3.99039	4.16261					0	0
	FSSSSGYGGGSSR	2	1	1	55956899		1235.53	0	0.007299																						High						3.56999						0
	TLNDMRQEYEQLIAK	7	1	1	55956899	M5(Oxidation)	1867.92	0	5.753e-05																						High	High					3.26947	2.38208					0	0
	DIENQYETQITQIEHEVSSSGQEVQSSAK	2	1	1	55956899		3264.52	0	0.02929																							High						4.22253						0
	IQDWYDK	2	1	1	55956899		967.452	0	0.1739																							High						1.64521						0
	HGVQELEIELQSQLSK	2	1	1	55956899		1837.97	0	1.387e-07
	DQIVDLTVGNNK	1	1	1	55956899		1315.68	0	9.25e-07
	FEMEQNLR	2	1	1	55956899	M3(Oxidation)	1082.49	0	0.006798
	SDLEMQYETLQEELMALKK	2	1	1	55956899	M5(Oxidation); M15(Oxidation)	2331.11	0.002	0.2672																							High						1.62138						0
	VQALEEANNDLENKIQDWYDK	1	1	1	55956899		2535.2	0.002	0.007913
	QVLDNLTMEK	2	1	1	55956899	M8(Oxidation)	1206.6	0.004	0.09458																						High						1.74249						0
	LASYLDK	1	8	5	4557701;15431310;195972866;24430192;55956899		809.441	0.004	0.008636																						High						1.40057						0
	MTLDDFR	3	1	1	55956899	M1(Oxidation)	913.409	0.004	0.0535																						High						1.3754						0
	IQDWYDKK	2	1	1	55956899		1095.55	0.006	0.4144																							High						1.45656						0
4502163	apolipoprotein D precursor [Homo sapiens]	37.04	1	9	9	38	Pf00061; Pf03973; Pf08212	5.92875	13.23	2	2	11.3288	23.81	4	4	10.4932	22.75	4	4	16.244	31.22	6	6	11.1867	23.81	4	4	6.09771	16.93	3	3	11.3289	23.81	4	4	7.77167	16.93	3	3	13.9301	22.75	5	5	8.12185	16.93	3	3
	Sequence	# PSMs	# Proteins	# Protein Groups	Protein Group Accessions	Modifications	MH+ [Da]	q-Value	PEP	A8	G8	K5	M5	O5	Q5	S5	XCorr A8	XCorr G8	XCorr K5	XCorr M5	XCorr O5	XCorr Q5	XCorr S5	Probability A8	Probability G8	Probability K5	Probability M5	Probability O5	Probability Q5	Probability S5	B8	H8	L2	N2	P2	R2	XCorr B8	XCorr H8	XCorr L2	XCorr N2	XCorr P2	XCorr R2	Probability B8	Probability H8	Probability L2	Probability N2	Probability P2	Probability R2	C8
	CPNPPVQENFDVNK	10	1	1	4502163	C1(Carboxymethyl)	1658.75	0	5.615e-16	High	High						2.98267	3.91128						0	0						High	High					3.21848	2.95342					0	0					High
	NILTSNNIDVK	10	1	1	4502163		1230.67	0	0.03708	High	High						2.94608	2.7236						0	0						High	High					3.01646	3.0339					0	0					High
	NPNLPPETVDSLK	5	1	1	4502163		1423.74	0	0.006783		High							2.82489							0						High						2.80381						0
	VLNQELR	7	1	1	4502163		871.5	0	6.044e-05		High							1.86916							0						High	High					2.29004	1.78435					0	0					High
	MTVTDQVNCPK	2	1	1	4502163	C9(Carboxymethyl)	1293.58	0	0.1741																																								High
	KMTVTDQVNCPK	1	1	1	4502163	C10(Carboxymethyl)	1421.68	0	3.913e-07
	IPTTFENGR	1	1	1	4502163		1034.53	0.002	0.105
	CPNPPVQENFDVNKYLGR	1	1	1	4502163	C1(Carboxymethyl)	2148.02	0.002	0.02415
	NILTSNNIDVKK	1	1	1	4502163		1358.76	0.004	0.08718
24430192	keratin, type I cytoskeletal 16 [Homo sapiens]	36.15	16	6	16	36	Pf00038; Pf07888	4.2242	3.38	2	2	28.7521	18.82	9	11									5.72266	5.71	3	3	1.69828	1.48	1	1					4.29062	3.38	2	2	55.377	32.14	13	17
	Sequence	# PSMs	# Proteins	# Protein Groups	Protein Group Accessions	Modifications	MH+ [Da]	q-Value	PEP	A8	G8	K5	M5	O5	Q5	S5	XCorr A8	XCorr G8	XCorr K5	XCorr M5	XCorr O5	XCorr Q5	XCorr S5	Probability A8	Probability G8	Probability K5	Probability M5	Probability O5	Probability Q5	Probability S5	B8	H8	L2	N2	P2	R2	XCorr B8	XCorr H8	XCorr L2	XCorr N2	XCorr P2	XCorr R2	Probability B8	Probability H8	Probability L2	Probability N2	Probability P2	Probability R2	C8
	LASYLDKVR	6	7	4	4557701;15431310;195972866;24430192		1064.61	0	1.094e-07	High							2.35204							0							High	High					2.89833	2.56973					0	0
	LAADDFR	6	18	4	4557701;15431310;195972866;24430192		807.4	0	0.001535	High							1.87216							0							High	High					2.01612	1.72089					0	0
	TEELNKEVASNSELVQSSR	3	1	1	24430192		2120.05	0	3.814e-07																						High						4.52252						0
	ISSVLAGGSCR	3	2	2	15431310;24430192	C10(Carboxymethyl)	1107.55	0	1.243e-05																						High						3.50295						0
	ALEEANADLEVK	1	5	2	15431310;24430192		1301.66	0	0.008636																						High						3.32459						0
	TRLEQEIATYR	3	7	3	4557701;15431310;24430192		1379.73	0	0.0005262																						High						3.21297						0
	VLDELTLAR	3	5	3	4557701;15431310;24430192		1029.59	0	0.0009216																						High						2.94189						0
	ASLENSLEETK	2	2	2	15431310;24430192		1220.6	0	0.003258																						High						2.18461						0
	IIAATIENAQPILQIDNAR	1	1	1	24430192		2064.15	0	6.305e-07
	GQTGGDVNVEMDAAPGVDLSR	2	1	1	24430192	M11(Oxidation)	2103.96	0	1.295e-06
	APSTYGGGLSVSSR	1	1	1	24430192		1338.66	0	0.0001535
	ASLENSLEETKGR	1	2	2	15431310;24430192		1433.72	0	0.003188
	TKYEHELALR	1	1	1	24430192		1259.67	0.002	0.01191
	DAETWFLSK	1	1	1	24430192		1096.53	0.002	0.01928
	DYSPYFK	1	2	2	15431310;24430192		919.42	0.002	0.03183
	LASYLDK	1	8	5	4557701;15431310;195972866;24430192;55956899		809.441	0.004	0.008636																						High						1.40057						0
372466586	immunoglobulin lambda-like polypeptide 5 isoform 2 [Homo sapiens]	35.97	2	3	3	19	Pf07654; Pf08205	12.457	25.18	2	3	4.25377	10.79	1	1	14.101	35.97	3	5	9.08997	21.58	2	2	3.89589	10.79	1	1	3.89836	10.79	1	1	4.0308	10.79	1	1	8.22599	21.58	2	2	8.69428	21.58	2	2	3.60824	10.79	1	1
	Sequence	# PSMs	# Proteins	# Protein Groups	Protein Group Accessions	Modifications	MH+ [Da]	q-Value	PEP	A8	G8	K5	M5	O5	Q5	S5	XCorr A8	XCorr G8	XCorr K5	XCorr M5	XCorr O5	XCorr Q5	XCorr S5	Probability A8	Probability G8	Probability K5	Probability M5	Probability O5	Probability Q5	Probability S5	B8	H8	L2	N2	P2	R2	XCorr B8	XCorr H8	XCorr L2	XCorr N2	XCorr P2	XCorr R2	Probability B8	Probability H8	Probability L2	Probability N2	Probability P2	Probability R2	C8
	SYSCQVTHEGSTVEK	10	2	1	372466586	C4(Carboxymethyl)	1712.74	0	0.004951	High	High						4.82105	4.0308						0	0						High	High					4.25377	3.31167					0	0					High
	ATLVCLISDFYPGAVTVAWK	5	2	1	372466586	C5(Carboxymethyl)	2212.14	0	0.05569	High							4.08387							0																									High
	YAASSYLSLTPEQWK	4	2	1	372466586		1743.86	0	0.000239																							High						4.91432						0					High
32130518	apolipoprotein C-II precursor [Homo sapiens]	35.64	1	4	4	19	Pf05355	2.27447	8.91	1	1	2.9366	10.89	1	1	4.82145	8.91	1	2	2.44561	8.91	1	1	2.54579	15.84	2	2	2.58258	8.91	1	1	9.61934	28.71	3	4	5.13623	17.82	2	2	7.3937	28.71	3	3	5.9726	19.8	2	2
	Sequence	# PSMs	# Proteins	# Protein Groups	Protein Group Accessions	Modifications	MH+ [Da]	q-Value	PEP	A8	G8	K5	M5	O5	Q5	S5	XCorr A8	XCorr G8	XCorr K5	XCorr M5	XCorr O5	XCorr Q5	XCorr S5	Probability A8	Probability G8	Probability K5	Probability M5	Probability O5	Probability Q5	Probability S5	B8	H8	L2	N2	P2	R2	XCorr B8	XCorr H8	XCorr L2	XCorr N2	XCorr P2	XCorr R2	Probability B8	Probability H8	Probability L2	Probability N2	Probability P2	Probability R2	C8
	TYLPAVDEK	6	1	1	32130518		1035.54	0	0.001915	High	High						2.27447	2.20399						0	0							High						2.32552						0
	ESLSSYWESAK	4	1	1	32130518		1286.59	0	0.02431		High							2.63272							0						High						2.9366						0
	TAAQNLYEK	8	1	1	32130518		1037.53	0	0.1935		High							2.58537							0							High						2.81071						0					High
	LRDLYSK	1	1	1	32130518		894.503	0	0.02244
5032059	protein S100-A12 [Homo sapiens]	34.78	1	1	1	1	Pf01023									3.62282	34.78	1	1
	Sequence	# PSMs	# Proteins	# Protein Groups	Protein Group Accessions	Modifications	MH+ [Da]	q-Value	PEP	A8	G8	K5	M5	O5	Q5	S5	XCorr A8	XCorr G8	XCorr K5	XCorr M5	XCorr O5	XCorr Q5	XCorr S5	Probability A8	Probability G8	Probability K5	Probability M5	Probability O5	Probability Q5	Probability S5	B8	H8	L2	N2	P2	R2	XCorr B8	XCorr H8	XCorr L2	XCorr N2	XCorr P2	XCorr R2	Probability B8	Probability H8	Probability L2	Probability N2	Probability P2	Probability R2	C8
	AVIDEIFQGLDANQDEQVDFQEFISLVAIALK	1	1	1	5032059		3578.83	0.002	0.201																																								High
195972866	keratin, type I cytoskeletal 10 [Homo sapiens]	32.53	21	21	24	117	Pf00038	46.8194	16.95	14	17	85.693	31.51	21	31					2.72834	1.71	1	1	37.9496	20.03	11	13	18.8651	9.59	6	7	15.5116	9.76	5	6	61.2826	26.54	16	19	61.8958	22.95	15	18	14.7603	8.73	5	5
	Sequence	# PSMs	# Proteins	# Protein Groups	Protein Group Accessions	Modifications	MH+ [Da]	q-Value	PEP	A8	G8	K5	M5	O5	Q5	S5	XCorr A8	XCorr G8	XCorr K5	XCorr M5	XCorr O5	XCorr Q5	XCorr S5	Probability A8	Probability G8	Probability K5	Probability M5	Probability O5	Probability Q5	Probability S5	B8	H8	L2	N2	P2	R2	XCorr B8	XCorr H8	XCorr L2	XCorr N2	XCorr P2	XCorr R2	Probability B8	Probability H8	Probability L2	Probability N2	Probability P2	Probability R2	C8
	SQYEQLAEQNR	5	1	1	195972866		1365.64	0	0.01332	High							4.36727							0							High	High					4.58772	4.64478					0	0
	IRLENEIQTYR	10	1	1	195972866		1434.77	0	2.789e-07	High							4.20397							0							High	High					4.26605	3.37508					0	0
	ALEESNYELEGK	8	1	1	195972866		1381.65	0	0.06507	High	High						3.85849	3.41407						0	0						High	High					3.17193	3.38539					0	0
	DAEAWFNEK	8	4	1	195972866		1109.49	0	0.1048	High	High						3.39909	2.80985						0	0						High	High					2.57966	2.80508					0	0
	KDAEAWFNEK	2	2	1	195972866		1237.59	0	0.008636	High							3.16399							0							High						3.46104						0
	LENEIQTYR	8	1	1	195972866		1165.58	0	0.000325	High	High						2.89965	1.40626						0	0						High						2.19542						0
	LKYENEVALR	13	1	1	195972866		1234.68	0	0.0006077	High	High						2.67169	2.33414						0	0						High	High					2.89813	2.79529					0	0
	VLDELTLTK	13	1	1	195972866		1031.6	0	0.003202	High							2.60367							0							High	High					2.98886	2.90634					0	0
	LASYLDKVR	6	7	4	4557701;15431310;195972866;24430192		1064.61	0	1.094e-07	High							2.35204							0							High	High					2.89833	2.56973					0	0
	SQYEQLAEQNRK	5	1	1	195972866		1493.73	0	0.0784	High							2.00882							0							High	High					2.5936	3.49476					0	0
	LAADDFR	6	18	4	4557701;15431310;195972866;24430192		807.4	0	0.001535	High							1.87216							0							High	High					2.01612	1.72089					0	0
	AETECQNTEYQQLLDIK	6	1	1	195972866	C5(Carboxymethyl)	2083.95	0	5.615e-16		High							4.68894							0						High	High					5.26649	4.53464					0	0
	GSLGGGFSSGGFSGGSFSR	4	1	1	195972866		1707.77	0	6.444e-14																						High	High					5.23879	3.54905					0	0
	SGGGGGGGGCGGGGGVSSLR	1	1	1	195972866	C10(Carboxymethyl)	1550.66	0	0.0001102																						High						4.68039						0
	SKELTTEIDNNIEQISSYK	4	1	1	195972866		2212.1	0	2.723e-09																						High	High					4.05234	3.7227					0	0
	SLLEGEGSSGGGGR	4	1	1	195972866		1262.6	0	0.0357																						High	High					3.15833	3.56862					0	0
	ELTTEIDNNIEQISSYK	2	1	1	195972866		1996.97	0	0.001316																							High						4.41316						0
	IKEWYEK	4	1	1	195972866		995.52	0.002	0.3006	High							1.99017							0							High	High					1.96855	2.30607					0	0
	TIDDLK	1	8	1	195972866		704.383	0.002	0.1623	High							1.73697							0
	YENEVALR	3	1	1	195972866		993.5	0.002	0.35																						High	High					1.94013	2.7569					0	0
	SEITELR	1	1	1	195972866		847.452	0.004	0.2007	High							2.12398							0
	SEITELRR	1	1	1	195972866		1003.55	0.004	0.008636																						High						1.70775						0
	LASYLDK	1	8	5	4557701;15431310;195972866;24430192;55956899		809.441	0.004	0.008636																						High						1.40057						0
	RVLDELTLTK	1	1	1	195972866		1187.7	0.006	0.02945																						High						1.90207						0
355594753	clusterin preproprotein [Homo sapiens]	32.29	1	16	16	128	Pf01093	36.2474	22.72	10	13	40.1678	28.73	12	14	32.8465	24.5	11	14	41.0241	26.28	11	15	33.6867	26.06	10	14	29.9936	20.94	9	10	26.8536	26.95	12	14	29.0327	24.05	9	13	27.6527	26.5	10	11	26.159	14.03	8	10
	Sequence	# PSMs	# Proteins	# Protein Groups	Protein Group Accessions	Modifications	MH+ [Da]	q-Value	PEP	A8	G8	K5	M5	O5	Q5	S5	XCorr A8	XCorr G8	XCorr K5	XCorr M5	XCorr O5	XCorr Q5	XCorr S5	Probability A8	Probability G8	Probability K5	Probability M5	Probability O5	Probability Q5	Probability S5	B8	H8	L2	N2	P2	R2	XCorr B8	XCorr H8	XCorr L2	XCorr N2	XCorr P2	XCorr R2	Probability B8	Probability H8	Probability L2	Probability N2	Probability P2	Probability R2	C8
	VTTVASHTSDSDVPSGVTEVVVK	11	1	1	355594753		2314.18	0	5.615e-16	High	High						4.84351	1.10186						0	0						High	High					5.72248	2.5605					0	0					High
	YVNKEIQNAVNGVK	10	1	1	355594753		1575.85	0	2.478e-08	High	High						4.501	4.13696						0	0						High	High					5.20062	5.02642					0	0					High
	EILSVDCSTNNPSQAK	10	1	1	355594753	C7(Carboxymethyl)	1763.81	0	5.615e-16	High	High						4.48541	3.51407						0	0						High	High					3.87201	3.69866					0	0					High
	ASSIIDELFQDR	11	1	1	355594753		1393.7	0	0.01407	High	High						3.35194	3.13137						0	0						High	High					3.23815	3.8081					0	0					High
	IDSLLENDR	17	1	1	355594753		1074.54	0	0.00333	High	High						3.17119	2.73666						0	0						High	High					2.86363	2.79403					0	0					High
	TLLSNLEEAKK	8	1	1	355594753		1245.71	0	2.974e-08	High	High						3.12883	2.50192						0	0						High						3.07561						0						High
	KTLLSNLEEAK	10	1	1	355594753		1245.71	0	0.004273	High	High						2.64121	2.31049						0	0						High						2.32086						0						High
	TLLSNLEEAK	10	1	1	355594753		1117.61	0	0.05966	High	High						2.39173	2.31243						0	0						High	High					2.36724	2.31953					0	0					High
	FMETVAEK	9	1	1	355594753	M2(Oxidation)	970.455	0	0.0008857	High							2.18202							0							High						1.73949						0						High
	EPQDTYHYLPFSLPHR	13	1	1	355594753		1999.97	0	6.55e-06		High							1.59885							0						High	High					3.97628	2.67675					0	0					High
	RELDESLQVAER	1	1	1	355594753		1444.74	0	2.169e-05																						High						3.69673						0
	EIQNAVNGVK	6	1	1	355594753		1071.58	0	0.1863		High							2.03083							0							High						2.15142						0					High
	RPHFFFPK	7	1	1	355594753		1075.58	0	0.2065		High							1.24262							0							High						1.5037						0
	ELDESLQVAER	2	1	1	355594753		1288.64	0	0.08506		High							2.37348							0
	SGSGLVGR	2	1	1	355594753		732.4	0.002	0.05983	High							1.33897							0
	KYNELLK	1	1	1	355594753		907.524	0.004	0.01197																						High						1.43468						0
7657532	protein S100-A6 [Homo sapiens]	31.11	1	3	3	20	Pf01023	10.6699	31.11	3	3	10.7137	31.11	3	3	6.41527	31.11	3	3	3.37943	30	1	1	7.15636	28.89	2	2	9.03777	31.11	3	3	3.65427	27.78	1	1	8.82002	28.89	2	2	3.48511	27.78	1	1	2.39458	27.78	1	1
	Sequence	# PSMs	# Proteins	# Protein Groups	Protein Group Accessions	Modifications	MH+ [Da]	q-Value	PEP	A8	G8	K5	M5	O5	Q5	S5	XCorr A8	XCorr G8	XCorr K5	XCorr M5	XCorr O5	XCorr Q5	XCorr S5	Probability A8	Probability G8	Probability K5	Probability M5	Probability O5	Probability Q5	Probability S5	B8	H8	L2	N2	P2	R2	XCorr B8	XCorr H8	XCorr L2	XCorr N2	XCorr P2	XCorr R2	Probability B8	Probability H8	Probability L2	Probability N2	Probability P2	Probability R2	C8
	DQEVNFQEYVTFLGALALIYNEALKG	6	1	1	7657532		2945.5	0	0.0917	High							4.52876							0							High	High					3.70147	3.90461					0	0					High
	NKDQEVNFQEYVTFLGALALIYNEALK	5	1	1	7657532		3130.62	0	0.02964	High							3.74652							0							High						2.5754						0						High
	DQEVNFQEYVTFLGALALIYNEALK	9	1	1	7657532		2888.48	0	0.009721	High	High						2.39457	3.65427						0	0						High	High					4.43683	4.91541					0	0					High
47132620	keratin, type II cytoskeletal 2 epidermal [Homo sapiens]	30.83	8	15	22	96	Pf00038; Pf12128	50.8064	30.36	18	18	76.0643	28.17	20	24	3.78791	1.88	1	1	3.48351	1.88	1	1	28.6571	13.46	8	9	19.7801	11.74	6	6	10.6264	6.26	3	3	38.1914	17.21	11	13	37.4555	16.9	13	14	25.6993	11.58	6	7
	Sequence	# PSMs	# Proteins	# Protein Groups	Protein Group Accessions	Modifications	MH+ [Da]	q-Value	PEP	A8	G8	K5	M5	O5	Q5	S5	XCorr A8	XCorr G8	XCorr K5	XCorr M5	XCorr O5	XCorr Q5	XCorr S5	Probability A8	Probability G8	Probability K5	Probability M5	Probability O5	Probability Q5	Probability S5	B8	H8	L2	N2	P2	R2	XCorr B8	XCorr H8	XCorr L2	XCorr N2	XCorr P2	XCorr R2	Probability B8	Probability H8	Probability L2	Probability N2	Probability P2	Probability R2	C8
	FLEQQNQVLQTK	9	3	3	47132620;119395750;194018511		1475.79	0	5.079e-09	High	High						4.38907	4.10205						0	0						High	High					3.45847	3.86191					0	0					High
	HGGGGGGFGGGGFGSR	6	1	1	47132620		1320.58	0	1.175e-09	High	High						4.06461	3.54619						0	0						High						4.67839						0
	GFSSGSAVVSGGSR	9	1	1	47132620		1254.61	0	1.328e-05	High							3.88715							0							High	High					4.31575	4.50332					0	0
	NVQDAIADAEQR	7	1	1	47132620		1329.64	0	3.129e-07	High							3.82507							0							High	High					4.78944	4.01456					0	0
	LNDLEEALQQAK	3	1	1	47132620		1371.71	0	1.782e-05	High							3.47697							0							High						4.99805						0
	TAAENDFVTLKK	9	1	1	47132620		1336.71	0	0.001314	High	High						3.38218	2.97817						0	0						High	High					2.89838	2.93084					0	0
	VDLLNQEIEFLK	4	1	1	47132620		1460.8	0	2.691e-05	High							3.35492							0							High	High					4.2471	3.69156					0	0
	NLDLDSIIAEVK	4	7	3	47132620;119395754;155969697		1329.73	0	0.0001315	High							2.82292							0							High	High					3.87297	3.118					0	0
	AQYEEIAQR	4	6	2	47132620;155969697		1107.54	0	0.07862	High							2.80258							0							High	High					2.33102	2.00251					0	0
	IEISELNR	8	2	2	47132620;119395750		973.532	0	0.06857	High							2.62997							0							High	High					2.37313	2.94572					0	0
	SKEEAEALYHSK	3	1	1	47132620		1391.68	0	0.001097	High							2.24695							0							High						4.09812						0
	STSSFSCLSR	5	1	1	47132620	C7(Carboxymethyl)	1132.5	0	0.002371	High							1.74901							0							High	High					2.24111	1.99217					0	0
	NKLNDLEEALQQAK	1	1	1	47132620		1613.85	0	2.121e-05																						High						4.05704						0
	TAAENDFVTLK	5	1	1	47132620		1208.62	0	0.1611																						High	High					2.78043	3.05577					0	0
	FASFIDKVR	3	19	5	47132620;119395754;155969697;194018511;226246665		1082.6	0.002	0.01098	High							2.48319							0							High						2.78054						0
	SLVGLGGTK	3	1	1	47132620		831.494	0.002	0.03033	High							2.32479							0							High						2.88906						0
	LQGEIAHVK	2	1	1	47132620		994.568	0.002	0.1508	High							1.93005							0							High						2.26813						0
	YEDEINKR	1	12	5	47132620;119395750;155969697;119395754;194018511		1066.52	0.002	0.1777	High							1.8823							0
	VDPEIQNVK	4	1	1	47132620		1041.56	0.002	0.2805	High							1.80676							0								High						1.69258						0
	YLDGLTAER	2	1	1	47132620		1037.53	0.004	0.2355	High							1.74795							0							High						1.70581						0
	RSTSSFSCLSR	2	1	1	47132620	C8(Carboxymethyl)	1288.6	0.004	0.01114																						High						2.63676						0
	FASFIDK	2	20	5	47132620;119395754;155969697;194018511;226246665		827.431	0.004	0.01817																						High						1.65135						0
4502503	C4b-binding protein alpha chain precursor [Homo sapiens]	29.98	1	14	14	114	Pf00084	34.5456	20.94	9	10	40.9885	25.13	11	13	27.4176	20.77	9	10	39.1861	26.97	11	11	35.7278	22.61	10	13	32.2525	18.76	8	10	26.6222	20.6	8	9	34.4728	23.28	9	12	44.8562	27.14	11	13	40.183	25.29	11	13
	Sequence	# PSMs	# Proteins	# Protein Groups	Protein Group Accessions	Modifications	MH+ [Da]	q-Value	PEP	A8	G8	K5	M5	O5	Q5	S5	XCorr A8	XCorr G8	XCorr K5	XCorr M5	XCorr O5	XCorr Q5	XCorr S5	Probability A8	Probability G8	Probability K5	Probability M5	Probability O5	Probability Q5	Probability S5	B8	H8	L2	N2	P2	R2	XCorr B8	XCorr H8	XCorr L2	XCorr N2	XCorr P2	XCorr R2	Probability B8	Probability H8	Probability L2	Probability N2	Probability P2	Probability R2	C8
	LSCSYSHWSAPAPQCK	14	1	1	4502503	C3(Carboxymethyl); C15(Carboxymethyl)	1880.8	0	5.615e-16	High	High						4.36543	2.33202						0	0						High	High					4.75828	3.73698					0	0					High
	CHPGYKPTTDEPTTVICQK	19	1	1	4502503	C1(Carboxymethyl); C17(Carboxymethyl)	2234.02	0	8.289e-11	High	High						3.90021	3.08662						0	0						High	High					5.53037	3.92761					0	0					High
	LSLEIEQLELQR	9	1	1	4502503		1470.82	0	4.393e-05	High	High						3.78465	3.62827						0	0						High	High					4.07423	3.87779					0	0					High
	GVGWSHPLPQCEIVK	14	1	1	4502503	C11(Carboxymethyl)	1707.85	0	0.002489	High	High						3.74138	2.80091						0	0						High	High					4.26348	3.50083					0	0					High
	FSAICQGDGTWSPR	10	1	1	4502503	C5(Carboxymethyl)	1582.7	0	0.0004484	High	High						3.73953	3.70986						0	0						High	High					2.94854	4.37172					0	0					High
	WTPYQGCEALCCPEPK	10	1	1	4502503	C7(Carboxymethyl); C11(Carboxymethyl); C12(Carboxymethyl)	1998.8	0	0.0002081	High	High						3.73564	3.8883						0	0						High	High					3.82958	3.05984					0	0					High
	EDVYVVGTVLR	7	1	1	4502503		1249.68	0	1.942e-09	High							3.33561							0							High						3.26148						0						High
	GSSVIHCDADSK	8	1	1	4502503	C7(Carboxymethyl)	1276.55	0	0.003894	High							2.80142							0							High						2.58067						0						High
	LNNGEITQHR	3	1	1	4502503		1181.6	0	0.004052	High							1.8969							0
	CEWETPEGCEQVLTGK	5	1	1	4502503	C1(Carboxymethyl); C9(Carboxymethyl)	1924.8	0	3.624e-09																						High	High					3.55026	3.14272					0	0
	LNNGEITQHRK	6	1	1	4502503		1309.7	0	2.056e-07		High							2.02444							0						High	High					3.16597	2.9889					0	0
	YTCLPGYVR	3	1	1	4502503	C3(Carboxymethyl)	1129.54	0	0.09014																																								High
	KPDVSHGEMVSGFGPIYNYK	5	1	1	4502503	M9(Oxidation)	2241.06	0	0.002321		High							2.38281							0							High						3.78131						0
	CRHPGELR	1	1	1	4502503	C1(Carboxymethyl)	1025.49	0.006	0.02825																						High						1.73762						0
41406067	histone H2A.V isoform 3 [Homo sapiens]	28.43	4	1	1	15	Pf00125	7.1292	28.43	1	2	9.80106	28.43	1	2	2.51973	28.43	1	2	3.60442	28.43	1	1	9.52776	28.43	1	2	3.02886	28.43	1	1	4.24423	28.43	1	1	4.7281	28.43	1	1	7.98519	28.43	1	2	4.64751	28.43	1	1
	Sequence	# PSMs	# Proteins	# Protein Groups	Protein Group Accessions	Modifications	MH+ [Da]	q-Value	PEP	A8	G8	K5	M5	O5	Q5	S5	XCorr A8	XCorr G8	XCorr K5	XCorr M5	XCorr O5	XCorr Q5	XCorr S5	Probability A8	Probability G8	Probability K5	Probability M5	Probability O5	Probability Q5	Probability S5	B8	H8	L2	N2	P2	R2	XCorr B8	XCorr H8	XCorr L2	XCorr N2	XCorr P2	XCorr R2	Probability B8	Probability H8	Probability L2	Probability N2	Probability P2	Probability R2	C8
	VGATAAVYSAAILEYLTAEVLELAGNASK	15	4	1	41406067		2895.54	0	1.727e-12	High	High						3.87106	4.24423						0	0						High	High					5.39557	4.7281					0	0					High
4502157	apolipoprotein C-I precursor [Homo sapiens]	26.51	1	3	3	30	Pf04691	5.50943	26.51	2	2	5.1999	26.51	2	2	4.41936	26.51	2	2	4.76422	26.51	3	3	7.0773	26.51	3	3	5.15578	26.51	2	2	10.9946	26.51	3	5	9.67261	26.51	3	4	7.57235	26.51	3	4	5.17921	26.51	2	3
	Sequence	# PSMs	# Proteins	# Protein Groups	Protein Group Accessions	Modifications	MH+ [Da]	q-Value	PEP	A8	G8	K5	M5	O5	Q5	S5	XCorr A8	XCorr G8	XCorr K5	XCorr M5	XCorr O5	XCorr Q5	XCorr S5	Probability A8	Probability G8	Probability K5	Probability M5	Probability O5	Probability Q5	Probability S5	B8	H8	L2	N2	P2	R2	XCorr B8	XCorr H8	XCorr L2	XCorr N2	XCorr P2	XCorr R2	Probability B8	Probability H8	Probability L2	Probability N2	Probability P2	Probability R2	C8
	LKEFGNTLEDK	10	1	1	4502157		1293.67	0	0.006591	High	High						3.01671	2.68653						0	0						High	High					2.50627	2.60628					0	0					High
	MREWFSETFQK	15	1	1	4502157	M1(Oxidation)	1504.69	0	3.367e-07	High	High						2.49272	2.27878						0	0						High	High					2.69363	2.53443					0	0					High
	EWFSETFQK	5	1	1	4502157		1201.55	0	0.01054		High							1.96764							0							High						2.01765						0
83367083	cytochrome b-c1 complex subunit 8 [Homo sapiens]	25.61	1	1	1	1	Pf02939									0	25.61	1	1
	Sequence	# PSMs	# Proteins	# Protein Groups	Protein Group Accessions	Modifications	MH+ [Da]	q-Value	PEP	A8	G8	K5	M5	O5	Q5	S5	XCorr A8	XCorr G8	XCorr K5	XCorr M5	XCorr O5	XCorr Q5	XCorr S5	Probability A8	Probability G8	Probability K5	Probability M5	Probability O5	Probability Q5	Probability S5	B8	H8	L2	N2	P2	R2	XCorr B8	XCorr H8	XCorr L2	XCorr N2	XCorr P2	XCorr R2	Probability B8	Probability H8	Probability L2	Probability N2	Probability P2	Probability R2	C8
	VVPQFVVFYLIYTWGTEEFER	1	1	1	83367083		2622.33	0	0.05942																																								High
53793688	histone H3.2 [Homo sapiens]	23.53	1	1	1	8	Pf00125	3.80956	23.53	1	1					10.0988	23.53	1	4									12.7401	23.53	1	3
	Sequence	# PSMs	# Proteins	# Protein Groups	Protein Group Accessions	Modifications	MH+ [Da]	q-Value	PEP	A8	G8	K5	M5	O5	Q5	S5	XCorr A8	XCorr G8	XCorr K5	XCorr M5	XCorr O5	XCorr Q5	XCorr S5	Probability A8	Probability G8	Probability K5	Probability M5	Probability O5	Probability Q5	Probability S5	B8	H8	L2	N2	P2	R2	XCorr B8	XCorr H8	XCorr L2	XCorr N2	XCorr P2	XCorr R2	Probability B8	Probability H8	Probability L2	Probability N2	Probability P2	Probability R2	C8
	FQSSAVMALQEASEAYLVGLFEDTNLCAIHAK	5	1	1	53793688	C27(Carboxymethyl)	3514.69	0	0.0001016	High							3.80956							0																									High
	FQSSAVMALQEASEAYLVGLFEDTNLCAIHAK	3	1	1	53793688	M7(Oxidation); C27(Carboxymethyl)	3530.68	0	0.004642																																								High
4885385	histone H3.3 [Homo sapiens]	23.53	1	1	1	8	Pf00125	2.74673	23.53	1	1	0	23.53	1	2	2.75835	23.53	1	2									10.1568	23.53	1	3
	Sequence	# PSMs	# Proteins	# Protein Groups	Protein Group Accessions	Modifications	MH+ [Da]	q-Value	PEP	A8	G8	K5	M5	O5	Q5	S5	XCorr A8	XCorr G8	XCorr K5	XCorr M5	XCorr O5	XCorr Q5	XCorr S5	Probability A8	Probability G8	Probability K5	Probability M5	Probability O5	Probability Q5	Probability S5	B8	H8	L2	N2	P2	R2	XCorr B8	XCorr H8	XCorr L2	XCorr N2	XCorr P2	XCorr R2	Probability B8	Probability H8	Probability L2	Probability N2	Probability P2	Probability R2	C8
	FQSAAIGALQEASEAYLVGLFEDTNLCAIHAK	8	1	1	4885385	C27(Carboxymethyl)	3438.7	0	0.0004346	High							2.74673							0							High						2.34305						0						High
4504281	histone H3.1 [Homo sapiens]	23.53	1	1	1	1	Pf00125									2.10554	23.53	1	1
	Sequence	# PSMs	# Proteins	# Protein Groups	Protein Group Accessions	Modifications	MH+ [Da]	q-Value	PEP	A8	G8	K5	M5	O5	Q5	S5	XCorr A8	XCorr G8	XCorr K5	XCorr M5	XCorr O5	XCorr Q5	XCorr S5	Probability A8	Probability G8	Probability K5	Probability M5	Probability O5	Probability Q5	Probability S5	B8	H8	L2	N2	P2	R2	XCorr B8	XCorr H8	XCorr L2	XCorr N2	XCorr P2	XCorr R2	Probability B8	Probability H8	Probability L2	Probability N2	Probability P2	Probability R2	C8
	FQSSAVMALQEACEAYLVGLFEDTNLCAIHAK	1	1	1	4504281	C13(Carboxymethyl); C27(Carboxymethyl)	3588.67	0	0.102																																								High
155969697	keratin, type II cytoskeletal 6C [Homo sapiens]	23.05	11	9	14	32	Pf00038; Pf01576; Pf05701	9.99099	6.74	4	4	27.532	17.38	9	9																					11.6669	8.87	4	4	45.6918	21.63	13	15
	Sequence	# PSMs	# Proteins	# Protein Groups	Protein Group Accessions	Modifications	MH+ [Da]	q-Value	PEP	A8	G8	K5	M5	O5	Q5	S5	XCorr A8	XCorr G8	XCorr K5	XCorr M5	XCorr O5	XCorr Q5	XCorr S5	Probability A8	Probability G8	Probability K5	Probability M5	Probability O5	Probability Q5	Probability S5	B8	H8	L2	N2	P2	R2	XCorr B8	XCorr H8	XCorr L2	XCorr N2	XCorr P2	XCorr R2	Probability B8	Probability H8	Probability L2	Probability N2	Probability P2	Probability R2	C8
	NLDLDSIIAEVK	4	7	3	47132620;119395754;155969697		1329.73	0	0.0001315	High							2.82292							0							High	High					3.87297	3.118					0	0
	AQYEEIAQR	4	6	2	47132620;155969697		1107.54	0	0.07862	High							2.80258							0							High	High					2.33102	2.00251					0	0
	AIGGGLSSVGGGSSTIK	3	2	1	155969697		1447.77	0	8.342e-08																						High	High					3.9269	3.75904					0	0
	ADTLTDEINFLR	2	3	1	155969697		1407.71	0	4.086e-07																						High						3.88233						0
	GSGGLGGACGGAGFGSR	2	3	1	155969697	C9(Carboxymethyl)	1425.62	0	4.302e-05																						High						3.70429						0
	YEELQVTAGR	3	3	1	155969697		1165.59	0	8.449e-06																						High						2.77703						0
	TAAENEFVTLKK	3	4	1	155969697		1350.73	0	0.003455																						High	High					2.60554	2.78736					0	0
	SRGSGGLGGACGGAGFGSR	1	3	1	155969697	C11(Carboxymethyl)	1668.75	0	7.302e-07
	SRAEAESWYQTK	1	4	1	155969697		1455.69	0	0.001828
	SGFSSISVSR	2	2	1	155969697		1026.52	0	0.001095
	FASFIDKVR	3	19	5	47132620;119395754;155969697;194018511;226246665		1082.6	0.002	0.01098	High							2.48319							0							High						2.78054						0
	YEDEINKR	1	12	5	47132620;119395750;155969697;119395754;194018511		1066.52	0.002	0.1777	High							1.8823							0
	FASFIDK	2	20	5	47132620;119395754;155969697;194018511;226246665		827.431	0.004	0.01817																						High						1.65135						0
	AEAESWYQTK	1	4	1	155969697		1212.55	0.004	0.05386
4557325	apolipoprotein E precursor [Homo sapiens]	23.03	1	6	6	39	Pf01442	22.4101	22.08	5	6	14.3802	11.04	3	3	7.55049	10.09	2	2	21.8029	22.08	5	6	9.31371	10.09	2	2	15.0386	17.35	4	4	13.2001	14.51	3	3	21.911	20.19	5	6	10.6611	14.83	3	3	17.1616	19.24	4	4
	Sequence	# PSMs	# Proteins	# Protein Groups	Protein Group Accessions	Modifications	MH+ [Da]	q-Value	PEP	A8	G8	K5	M5	O5	Q5	S5	XCorr A8	XCorr G8	XCorr K5	XCorr M5	XCorr O5	XCorr Q5	XCorr S5	Probability A8	Probability G8	Probability K5	Probability M5	Probability O5	Probability Q5	Probability S5	B8	H8	L2	N2	P2	R2	XCorr B8	XCorr H8	XCorr L2	XCorr N2	XCorr P2	XCorr R2	Probability B8	Probability H8	Probability L2	Probability N2	Probability P2	Probability R2	C8
	VQAAVGTSAAPVPSDNH	10	1	1	4557325		1620.8	0	6.276e-12	High	High						4.9531	4.30434						0	0						High	High					5.14496	3.96881					0	0					High
	SELEEQLTPVAEETR	10	1	1	4557325		1730.85	0	5.615e-16	High	High						4.76767	5.18238						0	0						High	High					4.7142	4.81354					0	0					High
	AATVGSLAGQPLQER	5	1	1	4557325		1497.8	0	0.02333	High							3.65423							0								High						3.18746						0
	VEQAVETEPEPELR	6	1	1	4557325		1625.8	0	0.0004741	High	High						3.17613	3.71334						0	0							High						3.56124						0
	LGPLVEQGR	5	1	1	4557325		968.552	0	0.01226	High							3.04995							0
	AYKSELEEQLTPVAEETR	3	1	1	4557325		2093.04	0	7.494e-06																						High	High					4.52105	4.09353					0	0
10800144	histone cluster 1, H2aj [Homo sapiens]	22.66	10	1	1	9	Pf00125	3.33431	22.66	1	1					6.00074	22.66	1	2	8.68193	22.66	1	2	5.02512	22.66	1	1	7.34637	22.66	1	2	4.3152	22.66	1	1
	Sequence	# PSMs	# Proteins	# Protein Groups	Protein Group Accessions	Modifications	MH+ [Da]	q-Value	PEP	A8	G8	K5	M5	O5	Q5	S5	XCorr A8	XCorr G8	XCorr K5	XCorr M5	XCorr O5	XCorr Q5	XCorr S5	Probability A8	Probability G8	Probability K5	Probability M5	Probability O5	Probability Q5	Probability S5	B8	H8	L2	N2	P2	R2	XCorr B8	XCorr H8	XCorr L2	XCorr N2	XCorr P2	XCorr R2	Probability B8	Probability H8	Probability L2	Probability N2	Probability P2	Probability R2	C8
	VGAGAPVYLAAVLEYLTAEILELAGNAAR	9	10	1	10800144		2915.59	0	4.874e-13	High	High						3.33431	4.3152						0	0																								High
21614544	protein S100-A8 [Homo sapiens]	22.58	1	1	1	3	Pf01023									7.31837	22.58	1	2									2.89957	22.58	1	1
	Sequence	# PSMs	# Proteins	# Protein Groups	Protein Group Accessions	Modifications	MH+ [Da]	q-Value	PEP	A8	G8	K5	M5	O5	Q5	S5	XCorr A8	XCorr G8	XCorr K5	XCorr M5	XCorr O5	XCorr Q5	XCorr S5	Probability A8	Probability G8	Probability K5	Probability M5	Probability O5	Probability Q5	Probability S5	B8	H8	L2	N2	P2	R2	XCorr B8	XCorr H8	XCorr L2	XCorr N2	XCorr P2	XCorr R2	Probability B8	Probability H8	Probability L2	Probability N2	Probability P2	Probability R2	C8
	ELDINTDGAVNFQEFLILVIK	3	1	1	21614544		2391.28	0	0.004887																																								High
24638446	histone H2A type 2-C [Homo sapiens]	22.48	2	1	1	27	Pf00125; Pf00808	7.70459	22.48	1	2	18.9629	22.48	1	4	7.87128	22.48	1	2	7.7705	22.48	1	2	12.1343	22.48	1	3	13.4499	22.48	1	3	10.3028	22.48	1	3	12.056	22.48	1	3	13.6721	22.48	1	3	8.95319	22.48	1	2
	Sequence	# PSMs	# Proteins	# Protein Groups	Protein Group Accessions	Modifications	MH+ [Da]	q-Value	PEP	A8	G8	K5	M5	O5	Q5	S5	XCorr A8	XCorr G8	XCorr K5	XCorr M5	XCorr O5	XCorr Q5	XCorr S5	Probability A8	Probability G8	Probability K5	Probability M5	Probability O5	Probability Q5	Probability S5	B8	H8	L2	N2	P2	R2	XCorr B8	XCorr H8	XCorr L2	XCorr N2	XCorr P2	XCorr R2	Probability B8	Probability H8	Probability L2	Probability N2	Probability P2	Probability R2	C8
	VGAGAPVYMAAVLEYLTAEILELAGNAAR	10	2	1	24638446		2933.54	0	2.072e-06	High	High						5.17151	3.39451						0	0						High	High					5.62738	5.39896					0	0
	VGAGAPVYMAAVLEYLTAEILELAGNAAR	17	2	1	24638446	M9(Oxidation)	2949.54	0	0.0005142	High	High						2.53308	4.16371						0	0						High	High					4.65055	3.72848					0	0					High
153266841	beta-2-glycoprotein 1 precursor [Homo sapiens]	22.03	1	4	4	8	Pf00084; Pf09014					5.42666	5.22	1	1					0	5.8	1	1									2.78332	10.72	2	2	2.53416	4.93	1	1	6.47162	16.81	3	3
	Sequence	# PSMs	# Proteins	# Protein Groups	Protein Group Accessions	Modifications	MH+ [Da]	q-Value	PEP	A8	G8	K5	M5	O5	Q5	S5	XCorr A8	XCorr G8	XCorr K5	XCorr M5	XCorr O5	XCorr Q5	XCorr S5	Probability A8	Probability G8	Probability K5	Probability M5	Probability O5	Probability Q5	Probability S5	B8	H8	L2	N2	P2	R2	XCorr B8	XCorr H8	XCorr L2	XCorr N2	XCorr P2	XCorr R2	Probability B8	Probability H8	Probability L2	Probability N2	Probability P2	Probability R2	C8
	CSYTEDAQCIDGTIEVPK	1	1	1	153266841	C1(Carboxymethyl); C9(Carboxymethyl)	2087.88	0	1.656e-08																						High						5.42666						0
	TFYEPGEEITYSCKPGYVSR	3	1	1	153266841	C13(Carboxymethyl)	2384.07	0	0.01784		High							1.34101							0
	TCPKPDDLPFSTVVPLK	3	1	1	153266841	C2(Carboxymethyl)	1914.99	0	0.001678		High							2.78332							0							High						2.53416						0
	ATFGCHDGYSLDGPEEIECTK	1	1	1	153266841	C5(Carboxymethyl); C19(Carboxymethyl)	2387.96	0	2.636e-05
67191208	polyubiquitin-C [Homo sapiens]	21.02	4	1	1	1	Pf00240; Pf11976																																	3.35785	21.02	1	1
	Sequence	# PSMs	# Proteins	# Protein Groups	Protein Group Accessions	Modifications	MH+ [Da]	q-Value	PEP	A8	G8	K5	M5	O5	Q5	S5	XCorr A8	XCorr G8	XCorr K5	XCorr M5	XCorr O5	XCorr Q5	XCorr S5	Probability A8	Probability G8	Probability K5	Probability M5	Probability O5	Probability Q5	Probability S5	B8	H8	L2	N2	P2	R2	XCorr B8	XCorr H8	XCorr L2	XCorr N2	XCorr P2	XCorr R2	Probability B8	Probability H8	Probability L2	Probability N2	Probability P2	Probability R2	C8
	TITLEVEPSDTIENVK	1	4	1	67191208		1787.93	0	1.829e-05
4501885	actin, cytoplasmic 1 [Homo sapiens]	20	6	3	3	88	Pf00022	23.5536	7.73	1	8	21.3715	7.73	1	8	42.053	20	3	16	31.4848	13.87	2	9	17.5336	7.73	1	6	51.8587	20	3	22	15.2989	7.73	1	6	14.5622	7.73	1	5	13.8575	7.73	1	5	10.1671	7.73	1	3
	Sequence	# PSMs	# Proteins	# Protein Groups	Protein Group Accessions	Modifications	MH+ [Da]	q-Value	PEP	A8	G8	K5	M5	O5	Q5	S5	XCorr A8	XCorr G8	XCorr K5	XCorr M5	XCorr O5	XCorr Q5	XCorr S5	Probability A8	Probability G8	Probability K5	Probability M5	Probability O5	Probability Q5	Probability S5	B8	H8	L2	N2	P2	R2	XCorr B8	XCorr H8	XCorr L2	XCorr N2	XCorr P2	XCorr R2	Probability B8	Probability H8	Probability L2	Probability N2	Probability P2	Probability R2	C8
	MTQIMFETFNTPAMYVAIQAVLSLYASGR	20	2	1	4501885	M1(Oxidation)	3269.6	0	0.0001836	High							4.23272							0							High						2.96032						0						High
	MTQIMFETFNTPAMYVAIQAVLSLYASGR	32	2	1	4501885	M1(Oxidation); M5(Oxidation)	3285.6	0	0.1749	High	High						3.81547	3.5059						0	0						High	High					4.16208	4.12568					0	0					High
	MTQIMFETFNTPAMYVAIQAVLSLYASGR	7	2	1	4501885		3253.62	0	0.008636	High							3.78897							0							High						4.51897						0						High
	MTQIMFETFNTPAMYVAIQAVLSLYASGR	18	2	1	4501885	M1(Oxidation); M5(Oxidation); M14(Oxidation)	3301.6	0	3.362e-08	High	High						3.14456	3.42513						0	0						High	High					3.24632	3.64046					0	0					High
	LCYVALDFEQEMATAASSSSLEK	2	3	1	4501885	C2(Carboxymethyl)	2551.16	0	0.02949																																								High
	LCYVALDFEQEMATAASSSSLEK	1	3	1	4501885	C2(Carboxymethyl); M12(Oxidation)	2567.15	0	0.08689																																								High
	YSVWIGGSILASLSTFQQMWISK	3	5	1	4501885		2602.34	0	8.629e-07																																								High
	YSVWIGGSILASLSTFQQMWISK	5	5	1	4501885	M19(Oxidation)	2618.33	0	2.242e-07																																								High
7669492	glyceraldehyde-3-phosphate dehydrogenase isoform 1 [Homo sapiens]	20	2	3	3	3	Pf00044; Pf02800					2.36904	4.48	1	1	5.78715	15.52	2	2
	Sequence	# PSMs	# Proteins	# Protein Groups	Protein Group Accessions	Modifications	MH+ [Da]	q-Value	PEP	A8	G8	K5	M5	O5	Q5	S5	XCorr A8	XCorr G8	XCorr K5	XCorr M5	XCorr O5	XCorr Q5	XCorr S5	Probability A8	Probability G8	Probability K5	Probability M5	Probability O5	Probability Q5	Probability S5	B8	H8	L2	N2	P2	R2	XCorr B8	XCorr H8	XCorr L2	XCorr N2	XCorr P2	XCorr R2	Probability B8	Probability H8	Probability L2	Probability N2	Probability P2	Probability R2	C8
	VIHDNFGIVEGLMTTVHAITATQK	1	2	1	7669492		2595.36	0	0.03712																																								High
	VDIVAINDPFIDLNYMVYMFQYDSTHGK	1	1	1	7669492		3308.57	0.002	0.2061																																								High
	GALQNIIPASTGAAK	1	2	1	7669492		1411.79	0.006	0.03127																						High						2.36904						0
9999990	galanin-like peptide	20	1	1	1	1
	Sequence	# PSMs	# Proteins	# Protein Groups	Protein Group Accessions	Modifications	MH+ [Da]	q-Value	PEP	A8	G8	K5	M5	O5	Q5	S5	XCorr A8	XCorr G8	XCorr K5	XCorr M5	XCorr O5	XCorr Q5	XCorr S5	Probability A8	Probability G8	Probability K5	Probability M5	Probability O5	Probability Q5	Probability S5	B8	H8	L2	N2	P2	R2	XCorr B8	XCorr H8	XCorr L2	XCorr N2	XCorr P2	XCorr R2	Probability B8	Probability H8	Probability L2	Probability N2	Probability P2	Probability R2	C8
	LWKAIDGLPYSH	1	1	1	9999990	S11(Octanoyl)	1525.85	0	0.08293						High							1.22329							0
4504347	hemoglobin subunit alpha [Homo sapiens]	19.72	1	1	1	4	Pf00042									2.7338	19.72	1	2									5.9725	19.72	1	2
	Sequence	# PSMs	# Proteins	# Protein Groups	Protein Group Accessions	Modifications	MH+ [Da]	q-Value	PEP	A8	G8	K5	M5	O5	Q5	S5	XCorr A8	XCorr G8	XCorr K5	XCorr M5	XCorr O5	XCorr Q5	XCorr S5	Probability A8	Probability G8	Probability K5	Probability M5	Probability O5	Probability Q5	Probability S5	B8	H8	L2	N2	P2	R2	XCorr B8	XCorr H8	XCorr L2	XCorr N2	XCorr P2	XCorr R2	Probability B8	Probability H8	Probability L2	Probability N2	Probability P2	Probability R2	C8
	LLSHCLLVTLAAHLPAEFTPAVHASLDK	4	1	1	4504347	C5(Carboxymethyl)	3025.62	0	0.0003441																																								High
88853069	vitronectin precursor [Homo sapiens]	19.25	1	7	7	47	Pf00045; Pf01033	9.17176	7.95	3	3	17.0351	12.97	5	5	12.6699	13.18	5	5	19.561	17.15	6	6	13.9145	10.46	4	5	18.0656	16.11	6	6	10.1923	10.46	4	4	14.2691	13.6	5	5	17.6774	13.6	5	6	5.02491	5.44	2	2
	Sequence	# PSMs	# Proteins	# Protein Groups	Protein Group Accessions	Modifications	MH+ [Da]	q-Value	PEP	A8	G8	K5	M5	O5	Q5	S5	XCorr A8	XCorr G8	XCorr K5	XCorr M5	XCorr O5	XCorr Q5	XCorr S5	Probability A8	Probability G8	Probability K5	Probability M5	Probability O5	Probability Q5	Probability S5	B8	H8	L2	N2	P2	R2	XCorr B8	XCorr H8	XCorr L2	XCorr N2	XCorr P2	XCorr R2	Probability B8	Probability H8	Probability L2	Probability N2	Probability P2	Probability R2	C8
	FEDGVLDPDYPR	5	1	1	88853069		1422.66	0	3.219e-08	High							3.76498							0							High						3.9312						0						High
	GQYCYELDEK	10	1	1	88853069	C4(Carboxymethyl)	1305.53	0	0.0002967	High	High						2.7774	2.06614						0	0						High	High					3.13754	2.75998					0	0					High
	DWHGVPGQVDAAMAGR	10	1	1	88853069	M13(Oxidation)	1682.77	0	4.696e-14	High	High						2.62937	2.96225						0	0							High						2.05758						0					High
	DVWGIEGPIDAAFTR	4	1	1	88853069		1646.82	0	0.0003316																						High	High					3.90509	3.42632					0	0
	SIAQYWLGCPAPGHL	4	1	1	88853069	C9(Carboxymethyl)	1670.8	0	0.0001515																						High						3.55997						0						High
	CTEGFNVDKK	7	1	1	88853069	C1(Carboxymethyl)	1198.54	0	0.01497		High							2.53301							0						High	High					2.50132	2.20124					0	0					High
	IYISGMAPRPSLAK	7	1	1	88853069	M6(Oxidation)	1519.83	0	0.07366		High							2.63088							0							High						3.82402						0
194018511	keratin, type II cytoskeletal 1b [Homo sapiens]	19.03	5	7	11	22	Pf00038; Pf03962; Pf10498	8.75457	5.02	3	3	28.3743	17.65	10	10	3.78791	2.08	1	1	3.48351	2.08	1	1	4.23248	2.08	1	1	3.76263	2.08	1	1	4.10205	2.08	1	1	3.86191	2.08	1	1	4.57992	1.56	2	2	4.60295	2.08	1	1
	Sequence	# PSMs	# Proteins	# Protein Groups	Protein Group Accessions	Modifications	MH+ [Da]	q-Value	PEP	A8	G8	K5	M5	O5	Q5	S5	XCorr A8	XCorr G8	XCorr K5	XCorr M5	XCorr O5	XCorr Q5	XCorr S5	Probability A8	Probability G8	Probability K5	Probability M5	Probability O5	Probability Q5	Probability S5	B8	H8	L2	N2	P2	R2	XCorr B8	XCorr H8	XCorr L2	XCorr N2	XCorr P2	XCorr R2	Probability B8	Probability H8	Probability L2	Probability N2	Probability P2	Probability R2	C8
	FLEQQNQVLQTK	9	3	3	47132620;119395750;194018511		1475.79	0	5.079e-09	High	High						4.38907	4.10205						0	0						High	High					3.45847	3.86191					0	0					High
	STSGFCQGGGVGGFGGGR	1	1	1	194018511	C6(Carboxymethyl)	1645.7	0	0.000303																						High						3.98612						0
	SKDEAEALYQTK	1	1	1	194018511		1382.68	0	9.768e-06																						High						3.67187						0
	VDTLTGEVNFLK	1	1	1	194018511		1335.72	0	0.001143																						High						2.8882						0
	FASFIDKVR	3	19	5	47132620;119395754;155969697;194018511;226246665		1082.6	0.002	0.01098	High							2.48319							0							High						2.78054						0
	YEDEINKR	1	12	5	47132620;119395750;155969697;119395754;194018511		1066.52	0.002	0.1777	High							1.8823							0
	TGSENDFVVLKK	1	1	1	194018511		1336.71	0.003	0.008636																						High						3.20179						0
	DVDAAYVSK	1	1	1	194018511		967.474	0.004	0.01677																						High						2.51634						0
	TQYELIAQR	1	1	1	194018511		1121.6	0.004	0.01323																						High						2.38881						0
	EQIMVLNNK	1	1	1	194018511	M4(Oxidation)	1104.57	0.004	0.01043																						High						1.83077						0
	FASFIDK	2	20	5	47132620;119395754;155969697;194018511;226246665		827.431	0.004	0.01817																						High						1.65135						0
119395754	keratin, type II cytoskeletal 5 [Homo sapiens]	18.98	6	8	12	22	Pf00038; Pf01576; Pf02994; Pf03961; Pf05701	7.18841	4.92	3	3	16.4767	8.81	6	6									3.90117	2.54	1	1									10.5408	6.61	3	3	27.3897	14.41	9	9
	Sequence	# PSMs	# Proteins	# Protein Groups	Protein Group Accessions	Modifications	MH+ [Da]	q-Value	PEP	A8	G8	K5	M5	O5	Q5	S5	XCorr A8	XCorr G8	XCorr K5	XCorr M5	XCorr O5	XCorr Q5	XCorr S5	Probability A8	Probability G8	Probability K5	Probability M5	Probability O5	Probability Q5	Probability S5	B8	H8	L2	N2	P2	R2	XCorr B8	XCorr H8	XCorr L2	XCorr N2	XCorr P2	XCorr R2	Probability B8	Probability H8	Probability L2	Probability N2	Probability P2	Probability R2	C8
	NLDLDSIIAEVK	4	7	3	47132620;119395754;155969697		1329.73	0	0.0001315	High							2.82292							0							High	High					3.87297	3.118					0	0
	TTAENEFVMLKK	3	1	1	119395754	M9(Oxidation)	1426.73	0	1.361e-05																						High	High					3.14497	2.97208					0	0
	LAELEEALQK	1	1	1	119395754		1143.63	0	0.0007002																						High						2.85558						0
	VSLAGACGVGGYGSR	3	1	1	119395754	C7(Carboxymethyl)	1411.66	0	0.00536																							High						4.45071						0
	SRTEAESWYQTK	1	1	1	119395754		1485.7	0	0.0003188
	ISISTSGGSFR	1	1	1	119395754		1111.57	0	0.0001027
	SFSTASAITPSVSR	1	1	1	119395754		1410.72	0	3.374e-05
	TEAESWYQTK	1	1	1	119395754		1242.56	0	0.001289
	FASFIDKVR	3	19	5	47132620;119395754;155969697;194018511;226246665		1082.6	0.002	0.01098	High							2.48319							0							High						2.78054						0
	YEDEINKR	1	12	5	47132620;119395750;155969697;119395754;194018511		1066.52	0.002	0.1777	High							1.8823							0
	FASFIDK	2	20	5	47132620;119395754;155969697;194018511;226246665		827.431	0.004	0.01817																						High						1.65135						0
	LRAEIDNVK	1	1	1	119395754		1057.6	0.007	0.05238																						High						2.1713						0
32483377	thioredoxin-dependent peroxide reductase, mitochondrial isoform b [Homo sapiens]	18.07	2	2	2	6	Pf00578; Pf08534; Pf10417	3.49735	10.5	1	1	4.41313	10.5	1	1	2.9672	10.5	1	1	3.93525	10.5	1	1					0	7.56	1	1					3.76995	10.5	1	1
	Sequence	# PSMs	# Proteins	# Protein Groups	Protein Group Accessions	Modifications	MH+ [Da]	q-Value	PEP	A8	G8	K5	M5	O5	Q5	S5	XCorr A8	XCorr G8	XCorr K5	XCorr M5	XCorr O5	XCorr Q5	XCorr S5	Probability A8	Probability G8	Probability K5	Probability M5	Probability O5	Probability Q5	Probability S5	B8	H8	L2	N2	P2	R2	XCorr B8	XCorr H8	XCorr L2	XCorr N2	XCorr P2	XCorr R2	Probability B8	Probability H8	Probability L2	Probability N2	Probability P2	Probability R2	C8
	YLVLFFYPLDFTFVCPTEIVAFSDK	5	2	1	32483377	C15(Carboxymethyl)	3032.5	0	0.0002988	High							3.49735							0							High	High					4.41313	3.76995					0	0					High
	QISRDYGVLLEGSGLALR	1	2	1	32483377		1947.07	0.002	0.02581
21956645	myotrophin [Homo sapiens]	17.8	1	1	1	2	Pf00023; Pf12796													2.56713	17.8	1	1					2.64662	17.8	1	1
	Sequence	# PSMs	# Proteins	# Protein Groups	Protein Group Accessions	Modifications	MH+ [Da]	q-Value	PEP	A8	G8	K5	M5	O5	Q5	S5	XCorr A8	XCorr G8	XCorr K5	XCorr M5	XCorr O5	XCorr Q5	XCorr S5	Probability A8	Probability G8	Probability K5	Probability M5	Probability O5	Probability Q5	Probability S5	B8	H8	L2	N2	P2	R2	XCorr B8	XCorr H8	XCorr L2	XCorr N2	XCorr P2	XCorr R2	Probability B8	Probability H8	Probability L2	Probability N2	Probability P2	Probability R2	C8
	KPLHYAADCGQLEILEFLLLK	2	1	1	21956645	C9(Carboxymethyl)	2472.33	0	0.007761
33188454	peroxiredoxin-2 isoform c [Homo sapiens]	17.61	2	1	1	2	Pf00578; Pf08534	3.99953	17.61	1	1																	3.82737	17.61	1	1
	Sequence	# PSMs	# Proteins	# Protein Groups	Protein Group Accessions	Modifications	MH+ [Da]	q-Value	PEP	A8	G8	K5	M5	O5	Q5	S5	XCorr A8	XCorr G8	XCorr K5	XCorr M5	XCorr O5	XCorr Q5	XCorr S5	Probability A8	Probability G8	Probability K5	Probability M5	Probability O5	Probability Q5	Probability S5	B8	H8	L2	N2	P2	R2	XCorr B8	XCorr H8	XCorr L2	XCorr N2	XCorr P2	XCorr R2	Probability B8	Probability H8	Probability L2	Probability N2	Probability P2	Probability R2	C8
	YVVLFFYPLDFTFVCPTEIIAFSNR	2	2	1	33188454	C15(Carboxymethyl)	3059.53	0	0.003704	High							3.99953							0
4557701	keratin, type I cytoskeletal 17 [Homo sapiens]	15.51	13	1	8	24	Pf00038; Pf07888	4.2242	3.7	2	2	18.8849	11.34	6	8									5.72266	6.25	3	3	1.69828	1.62	1	1					4.29062	3.7	2	2	25.4972	13.89	6	8
	Sequence	# PSMs	# Proteins	# Protein Groups	Protein Group Accessions	Modifications	MH+ [Da]	q-Value	PEP	A8	G8	K5	M5	O5	Q5	S5	XCorr A8	XCorr G8	XCorr K5	XCorr M5	XCorr O5	XCorr Q5	XCorr S5	Probability A8	Probability G8	Probability K5	Probability M5	Probability O5	Probability Q5	Probability S5	B8	H8	L2	N2	P2	R2	XCorr B8	XCorr H8	XCorr L2	XCorr N2	XCorr P2	XCorr R2	Probability B8	Probability H8	Probability L2	Probability N2	Probability P2	Probability R2	C8
	LASYLDKVR	6	7	4	4557701;15431310;195972866;24430192		1064.61	0	1.094e-07	High							2.35204							0							High	High					2.89833	2.56973					0	0
	LAADDFR	6	18	4	4557701;15431310;195972866;24430192		807.4	0	0.001535	High							1.87216							0							High	High					2.01612	1.72089					0	0
	EVATNSELVQSGK	3	2	2	4557701;15431310		1361.69	0	7.478e-06																						High						3.66749						0
	TRLEQEIATYR	3	7	3	4557701;15431310;24430192		1379.73	0	0.0005262																						High						3.21297						0
	VLDELTLAR	3	5	3	4557701;15431310;24430192		1029.59	0	0.0009216																						High						2.94189						0
	ALEEANTELEVK	1	1	1	4557701		1345.68	0	2.329e-05
	TEELNREVATNSELVQSGK	1	2	2	4557701;15431310		2104.05	0	0.0009987
	LASYLDK	1	8	5	4557701;15431310;195972866;24430192;55956899		809.441	0.004	0.008636																						High						1.40057						0
34577083	ras suppressor protein 1 isoform 2 [Homo sapiens]	15.18	2	1	1	1	Pf12799													3.96027	15.18	1	1
	Sequence	# PSMs	# Proteins	# Protein Groups	Protein Group Accessions	Modifications	MH+ [Da]	q-Value	PEP	A8	G8	K5	M5	O5	Q5	S5	XCorr A8	XCorr G8	XCorr K5	XCorr M5	XCorr O5	XCorr Q5	XCorr S5	Probability A8	Probability G8	Probability K5	Probability M5	Probability O5	Probability Q5	Probability S5	B8	H8	L2	N2	P2	R2	XCorr B8	XCorr H8	XCorr L2	XCorr N2	XCorr P2	XCorr R2	Probability B8	Probability H8	Probability L2	Probability N2	Probability P2	Probability R2	C8
	GFGSLPALEVLDLTYNNLSENSLPGNFFYLTTLR	1	2	1	34577083		3775.93	0	0.00532
16357472	cell division control protein 42 homolog isoform 2 [Homo sapiens]	14.66	2	1	1	1	Pf00025; Pf00071; Pf08477									0	14.66	1	1
	Sequence	# PSMs	# Proteins	# Protein Groups	Protein Group Accessions	Modifications	MH+ [Da]	q-Value	PEP	A8	G8	K5	M5	O5	Q5	S5	XCorr A8	XCorr G8	XCorr K5	XCorr M5	XCorr O5	XCorr Q5	XCorr S5	Probability A8	Probability G8	Probability K5	Probability M5	Probability O5	Probability Q5	Probability S5	B8	H8	L2	N2	P2	R2	XCorr B8	XCorr H8	XCorr L2	XCorr N2	XCorr P2	XCorr R2	Probability B8	Probability H8	Probability L2	Probability N2	Probability P2	Probability R2	C8
	LRPLSYPQTDVFLVCFSVVSPSSFENVK	1	2	1	16357472	C15(Carboxymethyl)	3216.63	0	0.06568																																								High
4826962	ras-related C3 botulinum toxin substrate 3 [Homo sapiens]	14.58	2	1	1	4	Pf00025; Pf00071; Pf08477	3.5796	14.58	1	1									3.38805	14.58	1	1					6.95765	14.58	1	2
	Sequence	# PSMs	# Proteins	# Protein Groups	Protein Group Accessions	Modifications	MH+ [Da]	q-Value	PEP	A8	G8	K5	M5	O5	Q5	S5	XCorr A8	XCorr G8	XCorr K5	XCorr M5	XCorr O5	XCorr Q5	XCorr S5	Probability A8	Probability G8	Probability K5	Probability M5	Probability O5	Probability Q5	Probability S5	B8	H8	L2	N2	P2	R2	XCorr B8	XCorr H8	XCorr L2	XCorr N2	XCorr P2	XCorr R2	Probability B8	Probability H8	Probability L2	Probability N2	Probability P2	Probability R2	C8
	LRPLSYPQTDVFLICFSLVSPASFENVR	4	2	1	4826962	C15(Carboxymethyl)	3256.68	0	0.001261	High							3.5796							0
4506381	ras-related C3 botulinum toxin substrate 2 [Homo sapiens]	14.58	1	1	1	6	Pf00025; Pf00071; Pf08477	3.25399	14.58	1	1	7.49033	14.58	1	2	2.67048	14.58	1	1	3.46025	14.58	1	1					3.99028	14.58	1	1
	Sequence	# PSMs	# Proteins	# Protein Groups	Protein Group Accessions	Modifications	MH+ [Da]	q-Value	PEP	A8	G8	K5	M5	O5	Q5	S5	XCorr A8	XCorr G8	XCorr K5	XCorr M5	XCorr O5	XCorr Q5	XCorr S5	Probability A8	Probability G8	Probability K5	Probability M5	Probability O5	Probability Q5	Probability S5	B8	H8	L2	N2	P2	R2	XCorr B8	XCorr H8	XCorr L2	XCorr N2	XCorr P2	XCorr R2	Probability B8	Probability H8	Probability L2	Probability N2	Probability P2	Probability R2	C8
	LRPLSYPQTDVFLICFSLVSPASYENVR	6	1	1	4506381	C15(Carboxymethyl)	3272.67	0	0.00212	High							3.25399							0							High						4.06138						0						High
4757826	beta-2-microglobulin precursor [Homo sapiens]	14.29	1	1	1	5	Pf07654	4.99294	14.29	1	1					1.67871	14.29	1	1	3.27332	14.29	1	1					9.1484	14.29	1	2
	Sequence	# PSMs	# Proteins	# Protein Groups	Protein Group Accessions	Modifications	MH+ [Da]	q-Value	PEP	A8	G8	K5	M5	O5	Q5	S5	XCorr A8	XCorr G8	XCorr K5	XCorr M5	XCorr O5	XCorr Q5	XCorr S5	Probability A8	Probability G8	Probability K5	Probability M5	Probability O5	Probability Q5	Probability S5	B8	H8	L2	N2	P2	R2	XCorr B8	XCorr H8	XCorr L2	XCorr N2	XCorr P2	XCorr R2	Probability B8	Probability H8	Probability L2	Probability N2	Probability P2	Probability R2	C8
	DWSFYLLYYTEFTPTEK	5	1	1	4757826		2203.03	0	0.06674	High							4.99294							0																									High
19923106	serum paraoxonase/arylesterase 1 precursor [Homo sapiens]	13.8	2	4	4	35	Pf01731; Pf03088; Pf08450	12.4824	13.8	4	4	11.9498	13.8	4	4	14.8185	13.8	4	5	6.16172	10.99	3	3	8.60858	10.99	3	3	9.96726	10.99	3	3	10.4545	10.99	3	3	9.6213	13.8	4	4	10.0824	10.99	3	3	9.48264	10.99	3	3
	Sequence	# PSMs	# Proteins	# Protein Groups	Protein Group Accessions	Modifications	MH+ [Da]	q-Value	PEP	A8	G8	K5	M5	O5	Q5	S5	XCorr A8	XCorr G8	XCorr K5	XCorr M5	XCorr O5	XCorr Q5	XCorr S5	Probability A8	Probability G8	Probability K5	Probability M5	Probability O5	Probability Q5	Probability S5	B8	H8	L2	N2	P2	R2	XCorr B8	XCorr H8	XCorr L2	XCorr N2	XCorr P2	XCorr R2	Probability B8	Probability H8	Probability L2	Probability N2	Probability P2	Probability R2	C8
	IFFYDSENPPASEVLR	10	1	1	19923106		1883.92	0	3.499e-06	High	High						5.00145	5.1237						0	0						High	High					3.81859	4.12693					0	0					High
	IQNILTEEPK	5	1	1	19923106		1184.65	0	0.1929	High							2.95112							0							High	High					3.53316	2.39268					0	0					High
	EVQPVELPNCNLVK	10	1	1	19923106	C10(Carboxymethyl)	1639.84	0	0.0001089	High	High						2.53691	2.99357						0	0						High	High					2.71329	3.10169					0	0					High
	LLIGTVFHK	10	2	1	19923106		1027.63	0	0.002455	High	High						1.99288	2.33728						0	0						High	High					1.88477	1.39612					0	0					High
4502389	barrier-to-autointegration factor [Homo sapiens]	13.48	1	1	1	1	Pf02961									3.22293	13.48	1	1
	Sequence	# PSMs	# Proteins	# Protein Groups	Protein Group Accessions	Modifications	MH+ [Da]	q-Value	PEP	A8	G8	K5	M5	O5	Q5	S5	XCorr A8	XCorr G8	XCorr K5	XCorr M5	XCorr O5	XCorr Q5	XCorr S5	Probability A8	Probability G8	Probability K5	Probability M5	Probability O5	Probability Q5	Probability S5	B8	H8	L2	N2	P2	R2	XCorr B8	XCorr H8	XCorr L2	XCorr N2	XCorr P2	XCorr R2	Probability B8	Probability H8	Probability L2	Probability N2	Probability P2	Probability R2	C8
	AYVVLGQFLVLK	1	1	1	4502389		1349.82	0	0.03286																																								High
262050546	kininogen-1 isoform 3 precursor [Homo sapiens]	13.04	3	4	4	23	Pf00031	9.2527	9.97	3	3	13.0513	13.04	4	4	8.66544	9.97	3	3	10.016	9.97	3	3	3.93637	3.84	1	1	2.76901	2.81	1	1	9.79422	6.91	2	3	6.74155	7.16	2	2	7.51515	7.16	2	2	3.96488	3.84	1	1
	Sequence	# PSMs	# Proteins	# Protein Groups	Protein Group Accessions	Modifications	MH+ [Da]	q-Value	PEP	A8	G8	K5	M5	O5	Q5	S5	XCorr A8	XCorr G8	XCorr K5	XCorr M5	XCorr O5	XCorr Q5	XCorr S5	Probability A8	Probability G8	Probability K5	Probability M5	Probability O5	Probability Q5	Probability S5	B8	H8	L2	N2	P2	R2	XCorr B8	XCorr H8	XCorr L2	XCorr N2	XCorr P2	XCorr R2	Probability B8	Probability H8	Probability L2	Probability N2	Probability P2	Probability R2	C8
	YNSQNQSNNQFVLYR	9	3	1	262050546		1874.88	0	2.297e-08	High	High						3.3428	3.96339						0	0						High	High					4.6406	3.42591					0	0					High
	IGEIKEETTSHLR	6	2	1	262050546		1512.8	0	3.498e-05	High							3.0462							0							High	High					3.18257	3.31564					0	0					High
	TVGSDTFYSFK	5	3	1	262050546		1251.59	0	0.005292	High							2.8637							0							High						2.4187						0						High
	TWQDCEYKDAAK	3	3	1	262050546	C5(Carboxymethyl)	1515.64	0	0.06973		High							3.21394							0						High						2.80945						0
16751921	dermcidin preproprotein [Homo sapiens]	12.73	1	1	1	1																														4.5332	12.73	1	1
	Sequence	# PSMs	# Proteins	# Protein Groups	Protein Group Accessions	Modifications	MH+ [Da]	q-Value	PEP	A8	G8	K5	M5	O5	Q5	S5	XCorr A8	XCorr G8	XCorr K5	XCorr M5	XCorr O5	XCorr Q5	XCorr S5	Probability A8	Probability G8	Probability K5	Probability M5	Probability O5	Probability Q5	Probability S5	B8	H8	L2	N2	P2	R2	XCorr B8	XCorr H8	XCorr L2	XCorr N2	XCorr P2	XCorr R2	Probability B8	Probability H8	Probability L2	Probability N2	Probability P2	Probability R2	C8
	LGKDAVEDLESVGK	1	1	1	16751921		1459.77	0	0.06277																							High						4.5332						0
32455266	peroxiredoxin-1 [Homo sapiens]	12.56	1	1	1	4	Pf00578; Pf08534; Pf10417	4.04161	12.56	1	1																	4.28224	12.56	1	1					3.66994	12.56	1	1	4.50576	12.56	1	1
	Sequence	# PSMs	# Proteins	# Protein Groups	Protein Group Accessions	Modifications	MH+ [Da]	q-Value	PEP	A8	G8	K5	M5	O5	Q5	S5	XCorr A8	XCorr G8	XCorr K5	XCorr M5	XCorr O5	XCorr Q5	XCorr S5	Probability A8	Probability G8	Probability K5	Probability M5	Probability O5	Probability Q5	Probability S5	B8	H8	L2	N2	P2	R2	XCorr B8	XCorr H8	XCorr L2	XCorr N2	XCorr P2	XCorr R2	Probability B8	Probability H8	Probability L2	Probability N2	Probability P2	Probability R2	C8
	YVVFFFYPLDFTFVCPTEIIAFSDR	4	1	1	32455266	C15(Carboxymethyl)	3094.5	0	3.365e-08	High							4.04161							0								High						3.66994						0
25777711	S-phase kinase-associated protein 1 isoform a [Homo sapiens]	11.88	2	1	1	3	Pf01466; Pf03931									5.46856	11.88	1	2									4.1306	11.88	1	1
	Sequence	# PSMs	# Proteins	# Protein Groups	Protein Group Accessions	Modifications	MH+ [Da]	q-Value	PEP	A8	G8	K5	M5	O5	Q5	S5	XCorr A8	XCorr G8	XCorr K5	XCorr M5	XCorr O5	XCorr Q5	XCorr S5	Probability A8	Probability G8	Probability K5	Probability M5	Probability O5	Probability Q5	Probability S5	B8	H8	L2	N2	P2	R2	XCorr B8	XCorr H8	XCorr L2	XCorr N2	XCorr P2	XCorr R2	Probability B8	Probability H8	Probability L2	Probability N2	Probability P2	Probability R2	C8
	VDQGTLFELILAANYLDIK	3	2	1	25777711		2136.16	0	3.572e-10																																								High
5454088	acidic leucine-rich nuclear phosphoprotein 32 family member B [Homo sapiens]	11.55	1	1	1	3	Pf12799									3.62858	11.55	1	1	4.19744	11.55	1	1					2.96943	11.55	1	1
	Sequence	# PSMs	# Proteins	# Protein Groups	Protein Group Accessions	Modifications	MH+ [Da]	q-Value	PEP	A8	G8	K5	M5	O5	Q5	S5	XCorr A8	XCorr G8	XCorr K5	XCorr M5	XCorr O5	XCorr Q5	XCorr S5	Probability A8	Probability G8	Probability K5	Probability M5	Probability O5	Probability Q5	Probability S5	B8	H8	L2	N2	P2	R2	XCorr B8	XCorr H8	XCorr L2	XCorr N2	XCorr P2	XCorr R2	Probability B8	Probability H8	Probability L2	Probability N2	Probability P2	Probability R2	C8
	IEGLTAEFVNLEFLSLINVGLISVSNLPK	3	1	1	5454088		3129.75	0	8.074e-05																																								High
343887344	cofilin-2 isoform 2 [Homo sapiens]	11.41	3	1	1	6	Pf00241	3.07044	11.41	1	1					10.2817	11.41	1	3	2.29014	11.41	1	1					2.27724	11.41	1	1
	Sequence	# PSMs	# Proteins	# Protein Groups	Protein Group Accessions	Modifications	MH+ [Da]	q-Value	PEP	A8	G8	K5	M5	O5	Q5	S5	XCorr A8	XCorr G8	XCorr K5	XCorr M5	XCorr O5	XCorr Q5	XCorr S5	Probability A8	Probability G8	Probability K5	Probability M5	Probability O5	Probability Q5	Probability S5	B8	H8	L2	N2	P2	R2	XCorr B8	XCorr H8	XCorr L2	XCorr N2	XCorr P2	XCorr R2	Probability B8	Probability H8	Probability L2	Probability N2	Probability P2	Probability R2	C8
	KEDLVFIFWAPESAPLK	6	3	1	343887344		1990.07	0	0.04073	High							3.07044							0																									High
22035648	apolipoprotein L3 isoform 3 [Homo sapiens]	11.39	2	1	1	1	Pf05461													3.52245	11.39	1	1
	Sequence	# PSMs	# Proteins	# Protein Groups	Protein Group Accessions	Modifications	MH+ [Da]	q-Value	PEP	A8	G8	K5	M5	O5	Q5	S5	XCorr A8	XCorr G8	XCorr K5	XCorr M5	XCorr O5	XCorr Q5	XCorr S5	Probability A8	Probability G8	Probability K5	Probability M5	Probability O5	Probability Q5	Probability S5	B8	H8	L2	N2	P2	R2	XCorr B8	XCorr H8	XCorr L2	XCorr N2	XCorr P2	XCorr R2	Probability B8	Probability H8	Probability L2	Probability N2	Probability P2	Probability R2	C8
	ILSATTSGIFLALDVVNLVYESK	1	2	1	22035648		2453.36	0	0.01333
21624607	coactosin-like protein [Homo sapiens]	11.27	1	1	1	4	Pf00241									4.76903	11.27	1	1	4.91201	11.27	1	1					9.24618	11.27	1	2
	Sequence	# PSMs	# Proteins	# Protein Groups	Protein Group Accessions	Modifications	MH+ [Da]	q-Value	PEP	A8	G8	K5	M5	O5	Q5	S5	XCorr A8	XCorr G8	XCorr K5	XCorr M5	XCorr O5	XCorr Q5	XCorr S5	Probability A8	Probability G8	Probability K5	Probability M5	Probability O5	Probability Q5	Probability S5	B8	H8	L2	N2	P2	R2	XCorr B8	XCorr H8	XCorr L2	XCorr N2	XCorr P2	XCorr R2	Probability B8	Probability H8	Probability L2	Probability N2	Probability P2	Probability R2	C8
	FALITWIGENVSGLQR	4	1	1	21624607		1803.98	0	0.0003963																																								High
156523970	alpha-2-HS-glycoprotein preproprotein [Homo sapiens]	11.17	1	2	2	11	Pf00031	3.85585	5.72	1	1	4.73229	5.72	1	1	3.88374	5.72	1	1	4.89294	5.72	1	1	4.23076	5.72	1	1	4.84222	5.72	1	1	5.15202	5.72	1	1	8.33144	11.17	2	2	3.78254	5.72	1	1	4.83471	5.72	1	1
	Sequence	# PSMs	# Proteins	# Protein Groups	Protein Group Accessions	Modifications	MH+ [Da]	q-Value	PEP	A8	G8	K5	M5	O5	Q5	S5	XCorr A8	XCorr G8	XCorr K5	XCorr M5	XCorr O5	XCorr Q5	XCorr S5	Probability A8	Probability G8	Probability K5	Probability M5	Probability O5	Probability Q5	Probability S5	B8	H8	L2	N2	P2	R2	XCorr B8	XCorr H8	XCorr L2	XCorr N2	XCorr P2	XCorr R2	Probability B8	Probability H8	Probability L2	Probability N2	Probability P2	Probability R2	C8
	TVVQPSVGAAAGPVVPPCPGR	10	1	1	156523970	C18(Carboxymethyl)	2017.05	0	3.662e-05	High	High						3.85585	5.15202						0	0						High	High					4.73229	4.39507					0	0					High
	HTFMGVVSLGSPSGEVSHPR	1	1	1	156523970	M4(Oxidation)	2097.02	0	0.1269																							High						3.93637						0
354459356	ras-related protein Rap-1b isoform 4 [Homo sapiens]	10.95	4	1	1	4	Pf00071					4.50395	10.95	1	1	3.57532	10.95	1	1	3.92082	10.95	1	1					4.67488	10.95	1	1
	Sequence	# PSMs	# Proteins	# Protein Groups	Protein Group Accessions	Modifications	MH+ [Da]	q-Value	PEP	A8	G8	K5	M5	O5	Q5	S5	XCorr A8	XCorr G8	XCorr K5	XCorr M5	XCorr O5	XCorr Q5	XCorr S5	Probability A8	Probability G8	Probability K5	Probability M5	Probability O5	Probability Q5	Probability S5	B8	H8	L2	N2	P2	R2	XCorr B8	XCorr H8	XCorr L2	XCorr N2	XCorr P2	XCorr R2	Probability B8	Probability H8	Probability L2	Probability N2	Probability P2	Probability R2	C8
	SALTVQFVQGIFVEK	4	4	1	354459356		1665.92	0	7.313e-08																						High						4.50395						0						High
371875427	programmed cell death 6-interacting protein isoform 3 [Homo sapiens]	10.7	3	1	1	1	Pf03097									3.325	10.7	1	1
	Sequence	# PSMs	# Proteins	# Protein Groups	Protein Group Accessions	Modifications	MH+ [Da]	q-Value	PEP	A8	G8	K5	M5	O5	Q5	S5	XCorr A8	XCorr G8	XCorr K5	XCorr M5	XCorr O5	XCorr Q5	XCorr S5	Probability A8	Probability G8	Probability K5	Probability M5	Probability O5	Probability Q5	Probability S5	B8	H8	L2	N2	P2	R2	XCorr B8	XCorr H8	XCorr L2	XCorr N2	XCorr P2	XCorr R2	Probability B8	Probability H8	Probability L2	Probability N2	Probability P2	Probability R2	C8
	EPTVDISPDTVGTLSLIMLAQAQEVFFLK	1	3	1	371875427		3162.67	0	0.1927																																								High
5803227	14-3-3 protein theta [Homo sapiens]	10.61	1	1	1	4	Pf00244	3.74906	10.61	1	1					3.31933	10.61	1	1	3.06742	10.61	1	1					4.17869	10.61	1	1
	Sequence	# PSMs	# Proteins	# Protein Groups	Protein Group Accessions	Modifications	MH+ [Da]	q-Value	PEP	A8	G8	K5	M5	O5	Q5	S5	XCorr A8	XCorr G8	XCorr K5	XCorr M5	XCorr O5	XCorr Q5	XCorr S5	Probability A8	Probability G8	Probability K5	Probability M5	Probability O5	Probability Q5	Probability S5	B8	H8	L2	N2	P2	R2	XCorr B8	XCorr H8	XCorr L2	XCorr N2	XCorr P2	XCorr R2	Probability B8	Probability H8	Probability L2	Probability N2	Probability P2	Probability R2	C8
	LGLALNFSVFYYEILNNPELACTLAK	4	1	1	5803227	C22(Carboxymethyl)	2974.53	0	4.486e-05	High							3.74906							0																									High
4507951	14-3-3 protein eta [Homo sapiens]	10.57	1	1	1	3	Pf00244									2.25009	10.57	1	1	2.62143	10.57	1	1					3.85858	10.57	1	1
	Sequence	# PSMs	# Proteins	# Protein Groups	Protein Group Accessions	Modifications	MH+ [Da]	q-Value	PEP	A8	G8	K5	M5	O5	Q5	S5	XCorr A8	XCorr G8	XCorr K5	XCorr M5	XCorr O5	XCorr Q5	XCorr S5	Probability A8	Probability G8	Probability K5	Probability M5	Probability O5	Probability Q5	Probability S5	B8	H8	L2	N2	P2	R2	XCorr B8	XCorr H8	XCorr L2	XCorr N2	XCorr P2	XCorr R2	Probability B8	Probability H8	Probability L2	Probability N2	Probability P2	Probability R2	C8
	LGLALNFSVFYYEIQNAPEQACLLAK	3	1	1	4507951	C22(Carboxymethyl)	2973.51	0	8.376e-05																																								High
17921989	tubulin alpha-4A chain [Homo sapiens]	10.27	3	1	2	6	Pf00091; Pf03953	4.63876	3.13	1	1	4.03912	3.13	1	1	3.422	10.27	2	2	3.13426	3.13	1	1					4.24889	3.13	1	1
	Sequence	# PSMs	# Proteins	# Protein Groups	Protein Group Accessions	Modifications	MH+ [Da]	q-Value	PEP	A8	G8	K5	M5	O5	Q5	S5	XCorr A8	XCorr G8	XCorr K5	XCorr M5	XCorr O5	XCorr Q5	XCorr S5	Probability A8	Probability G8	Probability K5	Probability M5	Probability O5	Probability Q5	Probability S5	B8	H8	L2	N2	P2	R2	XCorr B8	XCorr H8	XCorr L2	XCorr N2	XCorr P2	XCorr R2	Probability B8	Probability H8	Probability L2	Probability N2	Probability P2	Probability R2	C8
	LISQIVSSITASLR	5	5	2	14389309;17921989		1487.88	0	0.008369	High							4.63876							0							High						4.03912						0						High
	LSDQCTGLQGFLVFHSFGGGTGSGFTSLLMER	1	1	1	17921989	C5(Carboxymethyl)	3407.61	0	0.1178																																								High
14389309	tubulin alpha-1C chain [Homo sapiens]	10.24	5	1	2	7	Pf00091; Pf03953	4.63876	3.12	1	1	4.03912	3.12	1	1	9.4989	10.24	2	3	3.13426	3.12	1	1					4.24889	3.12	1	1
	Sequence	# PSMs	# Proteins	# Protein Groups	Protein Group Accessions	Modifications	MH+ [Da]	q-Value	PEP	A8	G8	K5	M5	O5	Q5	S5	XCorr A8	XCorr G8	XCorr K5	XCorr M5	XCorr O5	XCorr Q5	XCorr S5	Probability A8	Probability G8	Probability K5	Probability M5	Probability O5	Probability Q5	Probability S5	B8	H8	L2	N2	P2	R2	XCorr B8	XCorr H8	XCorr L2	XCorr N2	XCorr P2	XCorr R2	Probability B8	Probability H8	Probability L2	Probability N2	Probability P2	Probability R2	C8
	LISQIVSSITASLR	5	5	2	14389309;17921989		1487.88	0	0.008369	High							4.63876							0							High						4.03912						0						High
	LADQCTGLQGFLVFHSFGGGTGSGFTSLLMER	1	3	1	14389309	C5(Carboxymethyl); M30(Oxidation)	3407.61	0	0.06261																																								High
	LADQCTGLQGFLVFHSFGGGTGSGFTSLLMER	1	3	1	14389309	C5(Carboxymethyl)	3391.61	0	0.02782																																								High
238776833	THO complex subunit 4 [Homo sapiens]	9.85	1	1	1	1	Pf00076									4.21212	9.85	1	1
	Sequence	# PSMs	# Proteins	# Protein Groups	Protein Group Accessions	Modifications	MH+ [Da]	q-Value	PEP	A8	G8	K5	M5	O5	Q5	S5	XCorr A8	XCorr G8	XCorr K5	XCorr M5	XCorr O5	XCorr Q5	XCorr S5	Probability A8	Probability G8	Probability K5	Probability M5	Probability O5	Probability Q5	Probability S5	B8	H8	L2	N2	P2	R2	XCorr B8	XCorr H8	XCorr L2	XCorr N2	XCorr P2	XCorr R2	Probability B8	Probability H8	Probability L2	Probability N2	Probability P2	Probability R2	C8
	LLVSNLDFGVSDADIQELFAEFGTLK	1	1	1	238776833		2841.46	0	0.146																																								High
87159816	V-type proton ATPase subunit E 1 isoform b [Homo sapiens]	9.8	2	1	1	1	Pf01991									0	9.8	1	1
	Sequence	# PSMs	# Proteins	# Protein Groups	Protein Group Accessions	Modifications	MH+ [Da]	q-Value	PEP	A8	G8	K5	M5	O5	Q5	S5	XCorr A8	XCorr G8	XCorr K5	XCorr M5	XCorr O5	XCorr Q5	XCorr S5	Probability A8	Probability G8	Probability K5	Probability M5	Probability O5	Probability Q5	Probability S5	B8	H8	L2	N2	P2	R2	XCorr B8	XCorr H8	XCorr L2	XCorr N2	XCorr P2	XCorr R2	Probability B8	Probability H8	Probability L2	Probability N2	Probability P2	Probability R2	C8
	YQVLLDGLVLQGLYQLLEPR	1	2	1	87159816		2330.32	0.008	0.2881																																								High
5453549	peroxiredoxin-4 precursor [Homo sapiens]	9.23	1	1	1	1	Pf00578; Pf08534; Pf10417													4.67317	9.23	1	1
	Sequence	# PSMs	# Proteins	# Protein Groups	Protein Group Accessions	Modifications	MH+ [Da]	q-Value	PEP	A8	G8	K5	M5	O5	Q5	S5	XCorr A8	XCorr G8	XCorr K5	XCorr M5	XCorr O5	XCorr Q5	XCorr S5	Probability A8	Probability G8	Probability K5	Probability M5	Probability O5	Probability Q5	Probability S5	B8	H8	L2	N2	P2	R2	XCorr B8	XCorr H8	XCorr L2	XCorr N2	XCorr P2	XCorr R2	Probability B8	Probability H8	Probability L2	Probability N2	Probability P2	Probability R2	C8
	YLVFFFYPLDFTFVCPTEIIAFGDR	1	1	1	5453549	C15(Carboxymethyl)	3078.5	0	4.74e-07
28558998	polypyrimidine tract-binding protein 1 isoform d [Homo sapiens]	9.14	4	1	1	8	Pf00076	4.82801	9.14	1	1					6.29799	9.14	1	2	9.06693	9.14	1	2					11.1785	9.14	1	3
	Sequence	# PSMs	# Proteins	# Protein Groups	Protein Group Accessions	Modifications	MH+ [Da]	q-Value	PEP	A8	G8	K5	M5	O5	Q5	S5	XCorr A8	XCorr G8	XCorr K5	XCorr M5	XCorr O5	XCorr Q5	XCorr S5	Probability A8	Probability G8	Probability K5	Probability M5	Probability O5	Probability Q5	Probability S5	B8	H8	L2	N2	P2	R2	XCorr B8	XCorr H8	XCorr L2	XCorr N2	XCorr P2	XCorr R2	Probability B8	Probability H8	Probability L2	Probability N2	Probability P2	Probability R2	C8
	VTPQSLFILFGVYGDVQR	8	4	1	28558998		2039.09	0	6.691e-07	High							4.82801							0																									High
5031571	actin-related protein 2 isoform b [Homo sapiens]	9.14	2	1	1	1	Pf00022									3.57099	9.14	1	1
	Sequence	# PSMs	# Proteins	# Protein Groups	Protein Group Accessions	Modifications	MH+ [Da]	q-Value	PEP	A8	G8	K5	M5	O5	Q5	S5	XCorr A8	XCorr G8	XCorr K5	XCorr M5	XCorr O5	XCorr Q5	XCorr S5	Probability A8	Probability G8	Probability K5	Probability M5	Probability O5	Probability Q5	Probability S5	B8	H8	L2	N2	P2	R2	XCorr B8	XCorr H8	XCorr L2	XCorr N2	XCorr P2	XCorr R2	Probability B8	Probability H8	Probability L2	Probability N2	Probability P2	Probability R2	C8
	FEAPEALFQPHLINVEGVGVAELLFNTIQAADIDTR	1	2	1	5031571		3938.05	0	0.09181																																								High
32483410	vitamin D-binding protein isoform 1 precursor [Homo sapiens]	9.07	2	3	3	15	Pf00273; Pf09164	3.4595	3.8	1	1	5.83852	9.07	2	2	4.21595	3.8	1	1	15.2711	8.02	2	4									7.64286	9.07	2	2	7.51398	9.07	2	2	10.2291	9.07	3	3
	Sequence	# PSMs	# Proteins	# Protein Groups	Protein Group Accessions	Modifications	MH+ [Da]	q-Value	PEP	A8	G8	K5	M5	O5	Q5	S5	XCorr A8	XCorr G8	XCorr K5	XCorr M5	XCorr O5	XCorr Q5	XCorr S5	Probability A8	Probability G8	Probability K5	Probability M5	Probability O5	Probability Q5	Probability S5	B8	H8	L2	N2	P2	R2	XCorr B8	XCorr H8	XCorr L2	XCorr N2	XCorr P2	XCorr R2	Probability B8	Probability H8	Probability L2	Probability N2	Probability P2	Probability R2	C8
	SLGECCDVEDSTTCFNAK	7	2	1	32483410	C5(Carboxymethyl); C6(Carboxymethyl); C14(Carboxymethyl)	2095.78	0	0.0001465	High	High						3.4595	4.11851						0	0						High	High					3.64845	3.52125					0	0					High
	SCESNSPFPVHPGTAECCTKEGLER	4	2	1	32483410	C2(Carboxymethyl); C17(Carboxymethyl); C18(Carboxymethyl)	2852.19	0	0.003448		High							3.52435							0						High	High					2.19007	3.99273					0	0
	SCESNSPFPVHPGTAECCTK	4	2	1	32483410	C2(Carboxymethyl); C17(Carboxymethyl); C18(Carboxymethyl)	2267.89	0	8.452e-06
4507357	transgelin-2 [Homo sapiens]	9.05	1	1	1	1	Pf00307; Pf00402									2.03554	9.05	1	1
	Sequence	# PSMs	# Proteins	# Protein Groups	Protein Group Accessions	Modifications	MH+ [Da]	q-Value	PEP	A8	G8	K5	M5	O5	Q5	S5	XCorr A8	XCorr G8	XCorr K5	XCorr M5	XCorr O5	XCorr Q5	XCorr S5	Probability A8	Probability G8	Probability K5	Probability M5	Probability O5	Probability Q5	Probability S5	B8	H8	L2	N2	P2	R2	XCorr B8	XCorr H8	XCorr L2	XCorr N2	XCorr P2	XCorr R2	Probability B8	Probability H8	Probability L2	Probability N2	Probability P2	Probability R2	C8
	YGINTTDIFQTVDLWEGK	1	1	1	4507357		2100.03	0	0.08582																																								High
119395709	coagulation factor XIII A chain precursor [Homo sapiens]	8.2	1	3	3	15	Pf00868; Pf00927; Pf01841	9.12172	2.19	1	2	4.65558	2.19	1	1	12.2231	8.2	3	6	14.4091	2.19	1	4					6.91008	2.19	1	2
	Sequence	# PSMs	# Proteins	# Protein Groups	Protein Group Accessions	Modifications	MH+ [Da]	q-Value	PEP	A8	G8	K5	M5	O5	Q5	S5	XCorr A8	XCorr G8	XCorr K5	XCorr M5	XCorr O5	XCorr Q5	XCorr S5	Probability A8	Probability G8	Probability K5	Probability M5	Probability O5	Probability Q5	Probability S5	B8	H8	L2	N2	P2	R2	XCorr B8	XCorr H8	XCorr L2	XCorr N2	XCorr P2	XCorr R2	Probability B8	Probability H8	Probability L2	Probability N2	Probability P2	Probability R2	C8
	YGQCWVFAGVFNTFLR	11	1	1	119395709	C4(Carboxymethyl)	1965.93	0	0.007431	High							5.06629							0							High						4.65558						0						High
	GVNLQEFLNVTSVHLFK	2	1	1	119395709		1945.05	0	0.0149																																								High
	EAVLIQAGEYMGQLLEQASLHFFVTAR	2	1	1	119395709		3021.55	0	0.112																																								High
4507953	14-3-3 protein zeta/delta [Homo sapiens]	8.16	2	1	1	16	Pf00244	12.1733	8.16	1	3	4.16953	8.16	1	1	7.37843	8.16	1	3	3.55542	8.16	1	1	2.8194	8.16	1	1	3.95375	8.16	1	1	8.78531	8.16	1	3	7.36943	8.16	1	2	2.85317	8.16	1	1
	Sequence	# PSMs	# Proteins	# Protein Groups	Protein Group Accessions	Modifications	MH+ [Da]	q-Value	PEP	A8	G8	K5	M5	O5	Q5	S5	XCorr A8	XCorr G8	XCorr K5	XCorr M5	XCorr O5	XCorr Q5	XCorr S5	Probability A8	Probability G8	Probability K5	Probability M5	Probability O5	Probability Q5	Probability S5	B8	H8	L2	N2	P2	R2	XCorr B8	XCorr H8	XCorr L2	XCorr N2	XCorr P2	XCorr R2	Probability B8	Probability H8	Probability L2	Probability N2	Probability P2	Probability R2	C8
	LGLALNFSVFYYEILNSPEK	16	2	1	4507953		2317.21	0	0.001549	High	High						4.63508	3.58759						0	0						High	High					4.16953	3.95585					0	0					High
192447438	vitamin K-dependent protein S preproprotein [Homo sapiens]	7.84	1	4	4	9	Pf00054; Pf00594; Pf02210; Pf06247; Pf07645; Pf12662; Pf12947	4.20984	2.66	1	1	11.1273	5.18	3	3	4.12066	2.66	1	1					4.01592	1.92	1	1	2.58441	2.66	1	1									3.92063	1.92	1	1	3.95643	1.92	1	1
	Sequence	# PSMs	# Proteins	# Protein Groups	Protein Group Accessions	Modifications	MH+ [Da]	q-Value	PEP	A8	G8	K5	M5	O5	Q5	S5	XCorr A8	XCorr G8	XCorr K5	XCorr M5	XCorr O5	XCorr Q5	XCorr S5	Probability A8	Probability G8	Probability K5	Probability M5	Probability O5	Probability Q5	Probability S5	B8	H8	L2	N2	P2	R2	XCorr B8	XCorr H8	XCorr L2	XCorr N2	XCorr P2	XCorr R2	Probability B8	Probability H8	Probability L2	Probability N2	Probability P2	Probability R2	C8
	YELLYLAEQFAGVVLYLK	3	1	1	192447438		2132.17	0	0.005729	High							4.20984							0																									High
	KVESELIKPINPR	4	1	1	192447438		1522.9	0	1.022e-06																						High						4.73407						0
	SFQTGLFTAAR	1	1	1	192447438		1198.62	0	0.007128																						High						3.80384						0
	IETISHEDLQR	1	1	1	192447438		1340.68	0.004	0.01187																						High						2.58942						0
5803225	14-3-3 protein epsilon [Homo sapiens]	7.84	1	1	1	2	Pf00244									5.4375	7.84	1	2
	Sequence	# PSMs	# Proteins	# Protein Groups	Protein Group Accessions	Modifications	MH+ [Da]	q-Value	PEP	A8	G8	K5	M5	O5	Q5	S5	XCorr A8	XCorr G8	XCorr K5	XCorr M5	XCorr O5	XCorr Q5	XCorr S5	Probability A8	Probability G8	Probability K5	Probability M5	Probability O5	Probability Q5	Probability S5	B8	H8	L2	N2	P2	R2	XCorr B8	XCorr H8	XCorr L2	XCorr N2	XCorr P2	XCorr R2	Probability B8	Probability H8	Probability L2	Probability N2	Probability P2	Probability R2	C8
	LGLALNFSVFYYEILNSPDR	2	1	1	5803225		2331.2	0	0.01261																																								High
4505981	platelet basic protein preproprotein [Homo sapiens]	7.81	1	1	1	1	Pf00048													2.76429	7.81	1	1
	Sequence	# PSMs	# Proteins	# Protein Groups	Protein Group Accessions	Modifications	MH+ [Da]	q-Value	PEP	A8	G8	K5	M5	O5	Q5	S5	XCorr A8	XCorr G8	XCorr K5	XCorr M5	XCorr O5	XCorr Q5	XCorr S5	Probability A8	Probability G8	Probability K5	Probability M5	Probability O5	Probability Q5	Probability S5	B8	H8	L2	N2	P2	R2	XCorr B8	XCorr H8	XCorr L2	XCorr N2	XCorr P2	XCorr R2	Probability B8	Probability H8	Probability L2	Probability N2	Probability P2	Probability R2	C8
	KICLDPDAPR	1	1	1	4505981	C3(Carboxymethyl)	1185.59	0.002	0.06484
189163538	alpha-1-antitrypsin precursor [Homo sapiens]	7.66	1	3	3	21	Pf00079	12.9416	4.07	2	4	4.21102	3.11	1	1	18.4039	7.66	3	6	10.3287	4.07	2	3	4.25908	3.11	1	1	6.3426	4.07	2	2	4.32594	3.11	1	1	4.78128	3.11	1	1	4.65781	3.11	1	1	4.30291	3.11	1	1
	Sequence	# PSMs	# Proteins	# Protein Groups	Protein Group Accessions	Modifications	MH+ [Da]	q-Value	PEP	A8	G8	K5	M5	O5	Q5	S5	XCorr A8	XCorr G8	XCorr K5	XCorr M5	XCorr O5	XCorr Q5	XCorr S5	Probability A8	Probability G8	Probability K5	Probability M5	Probability O5	Probability Q5	Probability S5	B8	H8	L2	N2	P2	R2	XCorr B8	XCorr H8	XCorr L2	XCorr N2	XCorr P2	XCorr R2	Probability B8	Probability H8	Probability L2	Probability N2	Probability P2	Probability R2	C8
	DTVFALVNYIFFK	12	1	1	189163538		1576.84	0	0.00418	High	High						4.44268	4.32594						0	0						High	High					4.21102	4.78128					0	0					High
	ELDRDTVFALVNYIFFK	8	1	1	189163538		2090.1	0	6.989e-09	High							3.40482							0																									High
	FNKPFVFLMIEQNTK	1	1	1	189163538		1855.98	0	0.04903																																								High
167614506	plastin-2 [Homo sapiens]	7.66	1	3	3	10	Pf00036; Pf00307; Pf10591	2.02071	3.19	1	1					12.0525	7.66	3	4	5.98452	5.1	2	2					11.4342	5.1	2	3
	Sequence	# PSMs	# Proteins	# Protein Groups	Protein Group Accessions	Modifications	MH+ [Da]	q-Value	PEP	A8	G8	K5	M5	O5	Q5	S5	XCorr A8	XCorr G8	XCorr K5	XCorr M5	XCorr O5	XCorr Q5	XCorr S5	Probability A8	Probability G8	Probability K5	Probability M5	Probability O5	Probability Q5	Probability S5	B8	H8	L2	N2	P2	R2	XCorr B8	XCorr H8	XCorr L2	XCorr N2	XCorr P2	XCorr R2	Probability B8	Probability H8	Probability L2	Probability N2	Probability P2	Probability R2	C8
	VNHLYSDLSDALVIFQLYEK	6	1	1	167614506		2367.22	0	0.01168	High							2.02071							0																									High
	LNLAFIANLFNR	3	1	1	167614506		1405.8	0	2.826e-06																																								High
	EGKPYLVLGLLWQVIK	1	1	1	167614506		1856.11	0	0.1545																																								High
5453990	proteasome activator complex subunit 1 isoform 1 [Homo sapiens]	7.63	2	1	1	7	Pf02251; Pf02252	4.12964	7.63	1	1	3.10053	7.63	1	1	6.8669	7.63	1	2	3.447	7.63	1	1					6.97733	7.63	1	2
	Sequence	# PSMs	# Proteins	# Protein Groups	Protein Group Accessions	Modifications	MH+ [Da]	q-Value	PEP	A8	G8	K5	M5	O5	Q5	S5	XCorr A8	XCorr G8	XCorr K5	XCorr M5	XCorr O5	XCorr Q5	XCorr S5	Probability A8	Probability G8	Probability K5	Probability M5	Probability O5	Probability Q5	Probability S5	B8	H8	L2	N2	P2	R2	XCorr B8	XCorr H8	XCorr L2	XCorr N2	XCorr P2	XCorr R2	Probability B8	Probability H8	Probability L2	Probability N2	Probability P2	Probability R2	C8
	DVIEQLNLVTTWLQLQIPR	7	2	1	5453990		2279.28	0	0.01309	High							4.12964							0							High						3.10053						0						High
156616273	pleckstrin [Homo sapiens]	7.43	1	1	1	3	Pf00169; Pf00610									2.11386	7.43	1	1									6.64216	7.43	1	2
	Sequence	# PSMs	# Proteins	# Protein Groups	Protein Group Accessions	Modifications	MH+ [Da]	q-Value	PEP	A8	G8	K5	M5	O5	Q5	S5	XCorr A8	XCorr G8	XCorr K5	XCorr M5	XCorr O5	XCorr Q5	XCorr S5	Probability A8	Probability G8	Probability K5	Probability M5	Probability O5	Probability Q5	Probability S5	B8	H8	L2	N2	P2	R2	XCorr B8	XCorr H8	XCorr L2	XCorr N2	XCorr P2	XCorr R2	Probability B8	Probability H8	Probability L2	Probability N2	Probability P2	Probability R2	C8
	KSEEENLFEIITADEVHYFLQAATPK	3	1	1	156616273		3022.5	0	2.306e-05																																								High
260064050	alpha-2-antiplasmin isoform b precursor [Homo sapiens]	7.26	2	1	1	2	Pf00079	3.17672	7.26	1	1																	2.58716	7.26	1	1
	Sequence	# PSMs	# Proteins	# Protein Groups	Protein Group Accessions	Modifications	MH+ [Da]	q-Value	PEP	A8	G8	K5	M5	O5	Q5	S5	XCorr A8	XCorr G8	XCorr K5	XCorr M5	XCorr O5	XCorr Q5	XCorr S5	Probability A8	Probability G8	Probability K5	Probability M5	Probability O5	Probability Q5	Probability S5	B8	H8	L2	N2	P2	R2	XCorr B8	XCorr H8	XCorr L2	XCorr N2	XCorr P2	XCorr R2	Probability B8	Probability H8	Probability L2	Probability N2	Probability P2	Probability R2	C8
	MSLSSFSVNRPFLFFIFEDTTGLPLFVGSVR	2	2	1	260064050	M1(Oxidation)	3526.81	0	0.07406	High							3.17672							0
359465572	biliverdin reductase A precursor [Homo sapiens]	7.09	1	1	1	2	Pf01408; Pf09166									2.38769	7.09	1	1	2.93643	7.09	1	1
	Sequence	# PSMs	# Proteins	# Protein Groups	Protein Group Accessions	Modifications	MH+ [Da]	q-Value	PEP	A8	G8	K5	M5	O5	Q5	S5	XCorr A8	XCorr G8	XCorr K5	XCorr M5	XCorr O5	XCorr Q5	XCorr S5	Probability A8	Probability G8	Probability K5	Probability M5	Probability O5	Probability Q5	Probability S5	B8	H8	L2	N2	P2	R2	XCorr B8	XCorr H8	XCorr L2	XCorr N2	XCorr P2	XCorr R2	Probability B8	Probability H8	Probability L2	Probability N2	Probability P2	Probability R2	C8
	LTWLVSLFGELSLVSATLEER	2	1	1	359465572		2363.28	0	0.01474																																								High
4504489	histidine-rich glycoprotein precursor [Homo sapiens]	7.05	1	3	3	18	Pf00031	2.85394	2.29	1	1	9.87772	2.29	1	3	0	2.29	1	1	7.6097	4.95	2	2	3.25164	2.29	1	1	3.12955	2.29	1	1	9.20662	4.38	2	3	9.69291	7.05	3	3	5.79385	4.95	2	2	3.60759	2.29	1	1
	Sequence	# PSMs	# Proteins	# Protein Groups	Protein Group Accessions	Modifications	MH+ [Da]	q-Value	PEP	A8	G8	K5	M5	O5	Q5	S5	XCorr A8	XCorr G8	XCorr K5	XCorr M5	XCorr O5	XCorr Q5	XCorr S5	Probability A8	Probability G8	Probability K5	Probability M5	Probability O5	Probability Q5	Probability S5	B8	H8	L2	N2	P2	R2	XCorr B8	XCorr H8	XCorr L2	XCorr N2	XCorr P2	XCorr R2	Probability B8	Probability H8	Probability L2	Probability N2	Probability P2	Probability R2	C8
	YKEENDDFASFR	13	1	1	4504489		1520.67	0	4.839e-07	High	High						2.85394	4.02798						0	0						High	High					3.53252	3.64243					0	0					High
	DSPVLIDFFEDTER	3	1	1	4504489		1682.79	0	0.02381																							High						3.94546						0
	RPSEIVIGQCK	2	1	1	4504489	C10(Carboxymethyl)	1287.67	0	0.02086		High							2.14088							0							High						2.10502						0
260099727	L-lactate dehydrogenase A chain isoform 5 [Homo sapiens]	7.05	5	1	1	1	Pf00056; Pf02866									2.74633	7.05	1	1
	Sequence	# PSMs	# Proteins	# Protein Groups	Protein Group Accessions	Modifications	MH+ [Da]	q-Value	PEP	A8	G8	K5	M5	O5	Q5	S5	XCorr A8	XCorr G8	XCorr K5	XCorr M5	XCorr O5	XCorr Q5	XCorr S5	Probability A8	Probability G8	Probability K5	Probability M5	Probability O5	Probability Q5	Probability S5	B8	H8	L2	N2	P2	R2	XCorr B8	XCorr H8	XCorr L2	XCorr N2	XCorr P2	XCorr R2	Probability B8	Probability H8	Probability L2	Probability N2	Probability P2	Probability R2	C8
	LLIVSNPVDILTYVAWK	1	5	1	260099727		1944.12	0	0.03648																																								High
24234688	stress-70 protein, mitochondrial precursor [Homo sapiens]	6.92	1	1	1	1	Pf00012; Pf06723													4.16531	6.92	1	1
	Sequence	# PSMs	# Proteins	# Protein Groups	Protein Group Accessions	Modifications	MH+ [Da]	q-Value	PEP	A8	G8	K5	M5	O5	Q5	S5	XCorr A8	XCorr G8	XCorr K5	XCorr M5	XCorr O5	XCorr Q5	XCorr S5	Probability A8	Probability G8	Probability K5	Probability M5	Probability O5	Probability Q5	Probability S5	B8	H8	L2	N2	P2	R2	XCorr B8	XCorr H8	XCorr L2	XCorr N2	XCorr P2	XCorr R2	Probability B8	Probability H8	Probability L2	Probability N2	Probability P2	Probability R2	C8
	AVNPDEAVAIGAAIQGGVLAGDVTDVLLLDVTPLSLGIETLGGVFTK	1	1	1	24234688		4589.5	0	4.938e-10
4557032	L-lactate dehydrogenase B chain [Homo sapiens]	6.89	1	1	1	9	Pf00056; Pf02866	4.26558	6.89	1	1	3.11294	6.89	1	1	3.11101	6.89	1	1	4.00883	6.89	1	1	3.03775	6.89	1	1	2.27683	6.89	1	1	3.9665	6.89	1	1	4.91061	6.89	1	1	3.07415	6.89	1	1
	Sequence	# PSMs	# Proteins	# Protein Groups	Protein Group Accessions	Modifications	MH+ [Da]	q-Value	PEP	A8	G8	K5	M5	O5	Q5	S5	XCorr A8	XCorr G8	XCorr K5	XCorr M5	XCorr O5	XCorr Q5	XCorr S5	Probability A8	Probability G8	Probability K5	Probability M5	Probability O5	Probability Q5	Probability S5	B8	H8	L2	N2	P2	R2	XCorr B8	XCorr H8	XCorr L2	XCorr N2	XCorr P2	XCorr R2	Probability B8	Probability H8	Probability L2	Probability N2	Probability P2	Probability R2	C8
	YSPDCIIIVVSNPVDILTYVTWK	9	1	1	4557032	C5(Carboxymethyl)	2696.39	0	0.05572	High	High						4.26558	3.9665						0	0						High	High					3.11294	4.91061					0	0					High
5453595	adenylyl cyclase-associated protein 1 [Homo sapiens]	6.74	1	2	2	17	Pf01213; Pf07986; Pf08603	14.2653	6.74	2	3	14.5419	6.74	2	3	10.8507	6.74	2	3	12.4234	6.74	2	3					11.2102	6.74	2	3	4.11821	2.95	1	1					4.1906	3.79	1	1
	Sequence	# PSMs	# Proteins	# Protein Groups	Protein Group Accessions	Modifications	MH+ [Da]	q-Value	PEP	A8	G8	K5	M5	O5	Q5	S5	XCorr A8	XCorr G8	XCorr K5	XCorr M5	XCorr O5	XCorr Q5	XCorr S5	Probability A8	Probability G8	Probability K5	Probability M5	Probability O5	Probability Q5	Probability S5	B8	H8	L2	N2	P2	R2	XCorr B8	XCorr H8	XCorr L2	XCorr N2	XCorr P2	XCorr R2	Probability B8	Probability H8	Probability L2	Probability N2	Probability P2	Probability R2	C8
	LGLVFDDVVGIVEIINSK	11	1	1	5453595		1930.09	0	0.00281	High							5.45597							0							High						5.09137						0						High
	AYLSIWTELQAYIK	6	1	1	5453595		1698.91	0	7.26e-07	High	High						3.83723	4.11821						0	0						High						5.42786						0						High
4503945	glucagon preproprotein [Homo sapiens]	6.67	1	1	1	3	Pf00123																					2.99337	6.67	1	1													6.34816	6.67	1	2
	Sequence	# PSMs	# Proteins	# Protein Groups	Protein Group Accessions	Modifications	MH+ [Da]	q-Value	PEP	A8	G8	K5	M5	O5	Q5	S5	XCorr A8	XCorr G8	XCorr K5	XCorr M5	XCorr O5	XCorr Q5	XCorr S5	Probability A8	Probability G8	Probability K5	Probability M5	Probability O5	Probability Q5	Probability S5	B8	H8	L2	N2	P2	R2	XCorr B8	XCorr H8	XCorr L2	XCorr N2	XCorr P2	XCorr R2	Probability B8	Probability H8	Probability L2	Probability N2	Probability P2	Probability R2	C8
	HSQGTFTSDYSK	3	1	1	4503945		1357.6	0	0.0001492
325197164	eukaryotic initiation factor 4A-I isoform 2 [Homo sapiens]	6.63	3	1	1	3	Pf00270; Pf00271									2.54167	6.63	1	1	3.99768	6.63	1	1					4.22367	6.63	1	1
	Sequence	# PSMs	# Proteins	# Protein Groups	Protein Group Accessions	Modifications	MH+ [Da]	q-Value	PEP	A8	G8	K5	M5	O5	Q5	S5	XCorr A8	XCorr G8	XCorr K5	XCorr M5	XCorr O5	XCorr Q5	XCorr S5	Probability A8	Probability G8	Probability K5	Probability M5	Probability O5	Probability Q5	Probability S5	B8	H8	L2	N2	P2	R2	XCorr B8	XCorr H8	XCorr L2	XCorr N2	XCorr P2	XCorr R2	Probability B8	Probability H8	Probability L2	Probability N2	Probability P2	Probability R2	C8
	LDTLCDLYETLTITQAVIFINTR	3	3	1	325197164	C5(Carboxymethyl)	2714.4	0	8.812e-07																																								High
319996655	c-myc promoter-binding protein-1 isoform MBP-1 [Homo sapiens]	6.45	5	1	1	1	Pf00113; Pf03952									2.62817	6.45	1	1
	Sequence	# PSMs	# Proteins	# Protein Groups	Protein Group Accessions	Modifications	MH+ [Da]	q-Value	PEP	A8	G8	K5	M5	O5	Q5	S5	XCorr A8	XCorr G8	XCorr K5	XCorr M5	XCorr O5	XCorr Q5	XCorr S5	Probability A8	Probability G8	Probability K5	Probability M5	Probability O5	Probability Q5	Probability S5	B8	H8	L2	N2	P2	R2	XCorr B8	XCorr H8	XCorr L2	XCorr N2	XCorr P2	XCorr R2	Probability B8	Probability H8	Probability L2	Probability N2	Probability P2	Probability R2	C8
	SGETEDTFIADLVVGLCTGQIK	1	5	1	319996655	C17(Carboxymethyl)	2354.14	0	0.01618																																								High
66347875	complement C1r subcomponent precursor [Homo sapiens]	6.38	1	3	3	22	Pf00084; Pf00089; Pf00431; Pf07645; Pf12662	3.19763	2.13	1	1	10.94	4.4	2	3	10.4116	6.38	3	3	11.027	4.4	2	3	6.51721	4.4	2	2	2.66951	2.27	1	1	13.3809	4.4	2	4	6.74696	4.4	2	2	6.6513	4.4	2	2	2.68666	2.13	1	1
	Sequence	# PSMs	# Proteins	# Protein Groups	Protein Group Accessions	Modifications	MH+ [Da]	q-Value	PEP	A8	G8	K5	M5	O5	Q5	S5	XCorr A8	XCorr G8	XCorr K5	XCorr M5	XCorr O5	XCorr Q5	XCorr S5	Probability A8	Probability G8	Probability K5	Probability M5	Probability O5	Probability Q5	Probability S5	B8	H8	L2	N2	P2	R2	XCorr B8	XCorr H8	XCorr L2	XCorr N2	XCorr P2	XCorr R2	Probability B8	Probability H8	Probability L2	Probability N2	Probability P2	Probability R2	C8
	CLPVCGKPVNPVEQR	9	1	1	66347875	C1(Carboxymethyl); C5(Carboxymethyl)	1754.86	0	0.04916	High	High						3.19763	2.69643						0	0						High	High					2.942	2.96183					0	0					High
	ESEQGVYTCTAQGIWK	12	1	1	66347875	C9(Carboxymethyl)	1857.83	0	7.373e-05		High							4.14276							0						High	High					4.34233	3.78513					0	0					High
	LPVANPQACENWLR	1	1	1	66347875	C9(Carboxymethyl)	1668.82	0	0.07054																																								High
211938442	apolipoprotein L1 isoform c [Homo sapiens]	6.05	3	1	1	5	Pf05461	3.8035	6.05	1	1					4.3982	6.05	1	1	4.87561	6.05	1	1					3.89568	6.05	1	1													0	6.05	1	1
	Sequence	# PSMs	# Proteins	# Protein Groups	Protein Group Accessions	Modifications	MH+ [Da]	q-Value	PEP	A8	G8	K5	M5	O5	Q5	S5	XCorr A8	XCorr G8	XCorr K5	XCorr M5	XCorr O5	XCorr Q5	XCorr S5	Probability A8	Probability G8	Probability K5	Probability M5	Probability O5	Probability Q5	Probability S5	B8	H8	L2	N2	P2	R2	XCorr B8	XCorr H8	XCorr L2	XCorr N2	XCorr P2	XCorr R2	Probability B8	Probability H8	Probability L2	Probability N2	Probability P2	Probability R2	C8
	LTDVAPVSFFLVLDVVYLVYESK	5	3	1	211938442		2616.42	0	4.721e-08	High							3.8035							0																									High
68563515	keratinocyte proline-rich protein [Homo sapiens]	6.04	1	2	2	2						5.10533	6.04	2	2
	Sequence	# PSMs	# Proteins	# Protein Groups	Protein Group Accessions	Modifications	MH+ [Da]	q-Value	PEP	A8	G8	K5	M5	O5	Q5	S5	XCorr A8	XCorr G8	XCorr K5	XCorr M5	XCorr O5	XCorr Q5	XCorr S5	Probability A8	Probability G8	Probability K5	Probability M5	Probability O5	Probability Q5	Probability S5	B8	H8	L2	N2	P2	R2	XCorr B8	XCorr H8	XCorr L2	XCorr N2	XCorr P2	XCorr R2	Probability B8	Probability H8	Probability L2	Probability N2	Probability P2	Probability R2	C8
	GRPAVCQPQGR	1	1	1	68563515	C6(Carboxymethyl)	1226.61	0.003	0.008636																						High						2.54067						0
	TSFSPCVPQCQTQGSYGSFTEQHR	1	1	1	68563515	C6(Carboxymethyl); C10(Carboxymethyl)	2791.17	0.004	0.01077																						High						2.56466						0
103471987	isochorismatase domain-containing protein 1 [Homo sapiens]	6.04	1	1	1	1	Pf00857									3.90631	6.04	1	1
	Sequence	# PSMs	# Proteins	# Protein Groups	Protein Group Accessions	Modifications	MH+ [Da]	q-Value	PEP	A8	G8	K5	M5	O5	Q5	S5	XCorr A8	XCorr G8	XCorr K5	XCorr M5	XCorr O5	XCorr Q5	XCorr S5	Probability A8	Probability G8	Probability K5	Probability M5	Probability O5	Probability Q5	Probability S5	B8	H8	L2	N2	P2	R2	XCorr B8	XCorr H8	XCorr L2	XCorr N2	XCorr P2	XCorr R2	Probability B8	Probability H8	Probability L2	Probability N2	Probability P2	Probability R2	C8
	FVVQLFAEEWGQYVDLPK	1	1	1	103471987		2168.11	0	0.03124																																								High
30410792	proteasome activator complex subunit 2 [Homo sapiens]	5.86	1	1	1	1	Pf02251; Pf02252									0	5.86	1	1
	Sequence	# PSMs	# Proteins	# Protein Groups	Protein Group Accessions	Modifications	MH+ [Da]	q-Value	PEP	A8	G8	K5	M5	O5	Q5	S5	XCorr A8	XCorr G8	XCorr K5	XCorr M5	XCorr O5	XCorr Q5	XCorr S5	Probability A8	Probability G8	Probability K5	Probability M5	Probability O5	Probability Q5	Probability S5	B8	H8	L2	N2	P2	R2	XCorr B8	XCorr H8	XCorr L2	XCorr N2	XCorr P2	XCorr R2	Probability B8	Probability H8	Probability L2	Probability N2	Probability P2	Probability R2	C8
	CILVITWIQHLIPK	1	1	1	30410792	C1(Carboxymethyl)	1735	0	0.1828																																								High
13562114	tubulin beta-1 chain [Homo sapiens]	5.54	1	1	1	1	Pf00091; Pf03953; Pf10644									3.04468	5.54	1	1
	Sequence	# PSMs	# Proteins	# Protein Groups	Protein Group Accessions	Modifications	MH+ [Da]	q-Value	PEP	A8	G8	K5	M5	O5	Q5	S5	XCorr A8	XCorr G8	XCorr K5	XCorr M5	XCorr O5	XCorr Q5	XCorr S5	Probability A8	Probability G8	Probability K5	Probability M5	Probability O5	Probability Q5	Probability S5	B8	H8	L2	N2	P2	R2	XCorr B8	XCorr H8	XCorr L2	XCorr N2	XCorr P2	XCorr R2	Probability B8	Probability H8	Probability L2	Probability N2	Probability P2	Probability R2	C8
	LTTPTYGDLNHLVSLTMSGITTSLR	1	1	1	13562114		2691.41	0	0.08038																																								High
24234686	heat shock cognate 71 kDa protein isoform 2 [Homo sapiens]	5.48	3	1	1	4	Pf00012; Pf06723	4.51049	5.48	1	1									3.08271	5.48	1	1					4.66983	5.48	1	1	4.41741	5.48	1	1
	Sequence	# PSMs	# Proteins	# Protein Groups	Protein Group Accessions	Modifications	MH+ [Da]	q-Value	PEP	A8	G8	K5	M5	O5	Q5	S5	XCorr A8	XCorr G8	XCorr K5	XCorr M5	XCorr O5	XCorr Q5	XCorr S5	Probability A8	Probability G8	Probability K5	Probability M5	Probability O5	Probability Q5	Probability S5	B8	H8	L2	N2	P2	R2	XCorr B8	XCorr H8	XCorr L2	XCorr N2	XCorr P2	XCorr R2	Probability B8	Probability H8	Probability L2	Probability N2	Probability P2	Probability R2	C8
	NVLIFDLGGGTFDVSILTIEDGIFEVK	4	3	1	24234686		2911.54	0	0.004483	High	High						4.51049	4.41741						0	0
4502261	antithrombin-III precursor [Homo sapiens]	5.39	1	1	1	7	Pf00079	2.80349	5.39	1	1									2.69689	5.39	1	1	4.14301	5.39	1	1	7.27559	5.39	1	2					3.66321	5.39	1	1	3.70812	5.39	1	1
	Sequence	# PSMs	# Proteins	# Protein Groups	Protein Group Accessions	Modifications	MH+ [Da]	q-Value	PEP	A8	G8	K5	M5	O5	Q5	S5	XCorr A8	XCorr G8	XCorr K5	XCorr M5	XCorr O5	XCorr Q5	XCorr S5	Probability A8	Probability G8	Probability K5	Probability M5	Probability O5	Probability Q5	Probability S5	B8	H8	L2	N2	P2	R2	XCorr B8	XCorr H8	XCorr L2	XCorr N2	XCorr P2	XCorr R2	Probability B8	Probability H8	Probability L2	Probability N2	Probability P2	Probability R2	C8
	ITDVIPSEAINELTVLVLVNTIYFK	7	1	1	4502261		2804.57	0	1.172e-05	High							2.80349							0								High						3.66321						0
194394158	nicotinate phosphoribosyltransferase [Homo sapiens]	5.39	1	1	1	1	Pf04095									3.41541	5.39	1	1
	Sequence	# PSMs	# Proteins	# Protein Groups	Protein Group Accessions	Modifications	MH+ [Da]	q-Value	PEP	A8	G8	K5	M5	O5	Q5	S5	XCorr A8	XCorr G8	XCorr K5	XCorr M5	XCorr O5	XCorr Q5	XCorr S5	Probability A8	Probability G8	Probability K5	Probability M5	Probability O5	Probability Q5	Probability S5	B8	H8	L2	N2	P2	R2	XCorr B8	XCorr H8	XCorr L2	XCorr N2	XCorr P2	XCorr R2	Probability B8	Probability H8	Probability L2	Probability N2	Probability P2	Probability R2	C8
	AAAAQFQVPWLESVLIVVSNNIDEEALAR	1	1	1	194394158		3153.65	0	0.1115																																								High
305410793	glutathione reductase, mitochondrial isoform 4 precursor [Homo sapiens]	5.23	4	1	1	1	Pf00070; Pf02852; Pf07992									2.032	5.23	1	1
	Sequence	# PSMs	# Proteins	# Protein Groups	Protein Group Accessions	Modifications	MH+ [Da]	q-Value	PEP	A8	G8	K5	M5	O5	Q5	S5	XCorr A8	XCorr G8	XCorr K5	XCorr M5	XCorr O5	XCorr Q5	XCorr S5	Probability A8	Probability G8	Probability K5	Probability M5	Probability O5	Probability Q5	Probability S5	B8	H8	L2	N2	P2	R2	XCorr B8	XCorr H8	XCorr L2	XCorr N2	XCorr P2	XCorr R2	Probability B8	Probability H8	Probability L2	Probability N2	Probability P2	Probability R2	C8
	SVIVGAGYIAVEMAGILSALGSK	1	4	1	305410793		2206.22	0	0.1128																																								High
16753227	60S ribosomal protein L6 [Homo sapiens]	5.21	1	1	1	1	Pf01159; Pf03868									2.27125	5.21	1	1
	Sequence	# PSMs	# Proteins	# Protein Groups	Protein Group Accessions	Modifications	MH+ [Da]	q-Value	PEP	A8	G8	K5	M5	O5	Q5	S5	XCorr A8	XCorr G8	XCorr K5	XCorr M5	XCorr O5	XCorr Q5	XCorr S5	Probability A8	Probability G8	Probability K5	Probability M5	Probability O5	Probability Q5	Probability S5	B8	H8	L2	N2	P2	R2	XCorr B8	XCorr H8	XCorr L2	XCorr N2	XCorr P2	XCorr R2	Probability B8	Probability H8	Probability L2	Probability N2	Probability P2	Probability R2	C8
	ASITPGTILIILTGR	1	1	1	16753227		1525.93	0	0.05983																																								High
50659080	alpha-1-antichymotrypsin precursor [Homo sapiens]	5.2	1	1	1	1	Pf00079									2.0328	5.2	1	1
	Sequence	# PSMs	# Proteins	# Protein Groups	Protein Group Accessions	Modifications	MH+ [Da]	q-Value	PEP	A8	G8	K5	M5	O5	Q5	S5	XCorr A8	XCorr G8	XCorr K5	XCorr M5	XCorr O5	XCorr Q5	XCorr S5	Probability A8	Probability G8	Probability K5	Probability M5	Probability O5	Probability Q5	Probability S5	B8	H8	L2	N2	P2	R2	XCorr B8	XCorr H8	XCorr L2	XCorr N2	XCorr P2	XCorr R2	Probability B8	Probability H8	Probability L2	Probability N2	Probability P2	Probability R2	C8
	FNRPFLMIIVPTDTQNIFFMSK	1	1	1	50659080		2659.38	0.003	0.253																																								High
186910296	haptoglobin isoform 2 preproprotein [Homo sapiens]	4.9	3	1	1	1	Pf00089													3.04718	4.9	1	1
	Sequence	# PSMs	# Proteins	# Protein Groups	Protein Group Accessions	Modifications	MH+ [Da]	q-Value	PEP	A8	G8	K5	M5	O5	Q5	S5	XCorr A8	XCorr G8	XCorr K5	XCorr M5	XCorr O5	XCorr Q5	XCorr S5	Probability A8	Probability G8	Probability K5	Probability M5	Probability O5	Probability Q5	Probability S5	B8	H8	L2	N2	P2	R2	XCorr B8	XCorr H8	XCorr L2	XCorr N2	XCorr P2	XCorr R2	Probability B8	Probability H8	Probability L2	Probability N2	Probability P2	Probability R2	C8
	AVGDKLPECEAVCGKPK	1	3	1	186910296	C9(Carboxymethyl); C13(Carboxymethyl)	1859.89	0	3.018e-05
343432588	beta-parvin isoform d [Homo sapiens]	4.84	4	1	1	2	Pf00307									3.13385	4.84	1	1									3.57689	4.84	1	1
	Sequence	# PSMs	# Proteins	# Protein Groups	Protein Group Accessions	Modifications	MH+ [Da]	q-Value	PEP	A8	G8	K5	M5	O5	Q5	S5	XCorr A8	XCorr G8	XCorr K5	XCorr M5	XCorr O5	XCorr Q5	XCorr S5	Probability A8	Probability G8	Probability K5	Probability M5	Probability O5	Probability Q5	Probability S5	B8	H8	L2	N2	P2	R2	XCorr B8	XCorr H8	XCorr L2	XCorr N2	XCorr P2	XCorr R2	Probability B8	Probability H8	Probability L2	Probability N2	Probability P2	Probability R2	C8
	VLLDWINDVLVEER	2	4	1	343432588		1712.93	0	9.451e-06																																								High
23397429	eukaryotic translation initiation factor 3 subunit M [Homo sapiens]	4.81	1	1	1	1	Pf01399									0	4.81	1	1
	Sequence	# PSMs	# Proteins	# Protein Groups	Protein Group Accessions	Modifications	MH+ [Da]	q-Value	PEP	A8	G8	K5	M5	O5	Q5	S5	XCorr A8	XCorr G8	XCorr K5	XCorr M5	XCorr O5	XCorr Q5	XCorr S5	Probability A8	Probability G8	Probability K5	Probability M5	Probability O5	Probability Q5	Probability S5	B8	H8	L2	N2	P2	R2	XCorr B8	XCorr H8	XCorr L2	XCorr N2	XCorr P2	XCorr R2	Probability B8	Probability H8	Probability L2	Probability N2	Probability P2	Probability R2	C8
	FLEGELIHDLLTIFVSAK	1	1	1	23397429		2045.14	0	0.1289																																								High
67003568	skin-specific protein 32 [Homo sapiens]	4.8	1	1	1	1						2.60492	4.8	1	1
	Sequence	# PSMs	# Proteins	# Protein Groups	Protein Group Accessions	Modifications	MH+ [Da]	q-Value	PEP	A8	G8	K5	M5	O5	Q5	S5	XCorr A8	XCorr G8	XCorr K5	XCorr M5	XCorr O5	XCorr Q5	XCorr S5	Probability A8	Probability G8	Probability K5	Probability M5	Probability O5	Probability Q5	Probability S5	B8	H8	L2	N2	P2	R2	XCorr B8	XCorr H8	XCorr L2	XCorr N2	XCorr P2	XCorr R2	Probability B8	Probability H8	Probability L2	Probability N2	Probability P2	Probability R2	C8
	YQVPCQTQTYVK	1	1	1	67003568	C5(Carboxymethyl)	1515.72	0	0.0002003																						High						2.60492						0
41152086	serpin B6 [Homo sapiens]	4.79	1	1	1	3	Pf00079									11.1987	4.79	1	3
	Sequence	# PSMs	# Proteins	# Protein Groups	Protein Group Accessions	Modifications	MH+ [Da]	q-Value	PEP	A8	G8	K5	M5	O5	Q5	S5	XCorr A8	XCorr G8	XCorr K5	XCorr M5	XCorr O5	XCorr Q5	XCorr S5	Probability A8	Probability G8	Probability K5	Probability M5	Probability O5	Probability Q5	Probability S5	B8	H8	L2	N2	P2	R2	XCorr B8	XCorr H8	XCorr L2	XCorr N2	XCorr P2	XCorr R2	Probability B8	Probability H8	Probability L2	Probability N2	Probability P2	Probability R2	C8
	TYIGEIFTQILVLPYVGK	3	1	1	41152086		2054.16	0	0.004674																																								High
62912462	C4b-binding protein beta chain isoform 2 precursor [Homo sapiens]	4.78	2	1	1	2	Pf00084					2.85545	4.78	1	1													2.03584	4.78	1	1
	Sequence	# PSMs	# Proteins	# Protein Groups	Protein Group Accessions	Modifications	MH+ [Da]	q-Value	PEP	A8	G8	K5	M5	O5	Q5	S5	XCorr A8	XCorr G8	XCorr K5	XCorr M5	XCorr O5	XCorr Q5	XCorr S5	Probability A8	Probability G8	Probability K5	Probability M5	Probability O5	Probability Q5	Probability S5	B8	H8	L2	N2	P2	R2	XCorr B8	XCorr H8	XCorr L2	XCorr N2	XCorr P2	XCorr R2	Probability B8	Probability H8	Probability L2	Probability N2	Probability P2	Probability R2	C8
	LIQEAPKPECEK	2	2	1	62912462	C10(Carboxymethyl)	1442.72	0	0.008636																						High						2.85545						0
5902134	coronin-1A [Homo sapiens]	4.56	1	1	1	4	Pf00400; Pf08953; Pf08954									8.65764	4.56	1	2	2.72982	4.56	1	1					3.52877	4.56	1	1
	Sequence	# PSMs	# Proteins	# Protein Groups	Protein Group Accessions	Modifications	MH+ [Da]	q-Value	PEP	A8	G8	K5	M5	O5	Q5	S5	XCorr A8	XCorr G8	XCorr K5	XCorr M5	XCorr O5	XCorr Q5	XCorr S5	Probability A8	Probability G8	Probability K5	Probability M5	Probability O5	Probability Q5	Probability S5	B8	H8	L2	N2	P2	R2	XCorr B8	XCorr H8	XCorr L2	XCorr N2	XCorr P2	XCorr R2	Probability B8	Probability H8	Probability L2	Probability N2	Probability P2	Probability R2	C8
	FVALICEASGGGAFLVLPLGK	4	1	1	5902134	C6(Carboxymethyl)	2120.15	0	0.008326																																								High
226246665	keratin, type II cytoskeletal 72 isoform 2 [Homo sapiens]	4.48	7	1	3	11	Pf00038	2.48319	1.92	1	1	11.4388	4.48	3	4																					2.68549	2.56	1	1	15.0277	4.48	3	5
	Sequence	# PSMs	# Proteins	# Protein Groups	Protein Group Accessions	Modifications	MH+ [Da]	q-Value	PEP	A8	G8	K5	M5	O5	Q5	S5	XCorr A8	XCorr G8	XCorr K5	XCorr M5	XCorr O5	XCorr Q5	XCorr S5	Probability A8	Probability G8	Probability K5	Probability M5	Probability O5	Probability Q5	Probability S5	B8	H8	L2	N2	P2	R2	XCorr B8	XCorr H8	XCorr L2	XCorr N2	XCorr P2	XCorr R2	Probability B8	Probability H8	Probability L2	Probability N2	Probability P2	Probability R2	C8
	FLEQQNQVLETK	6	5	1	226246665		1476.77	0	1.614e-05																						High	High					3.68352	2.68549					0	0
	FASFIDKVR	3	19	5	47132620;119395754;155969697;194018511;226246665		1082.6	0.002	0.01098	High							2.48319							0							High						2.78054						0
	FASFIDK	2	20	5	47132620;119395754;155969697;194018511;226246665		827.431	0.004	0.01817																						High						1.65135						0
116292750	apolipoprotein(a) precursor [Homo sapiens]	4.46	1	1	1	1	Pf00051; Pf00089; Pf09342									2.8368	4.46	1	1
	Sequence	# PSMs	# Proteins	# Protein Groups	Protein Group Accessions	Modifications	MH+ [Da]	q-Value	PEP	A8	G8	K5	M5	O5	Q5	S5	XCorr A8	XCorr G8	XCorr K5	XCorr M5	XCorr O5	XCorr Q5	XCorr S5	Probability A8	Probability G8	Probability K5	Probability M5	Probability O5	Probability Q5	Probability S5	B8	H8	L2	N2	P2	R2	XCorr B8	XCorr H8	XCorr L2	XCorr N2	XCorr P2	XCorr R2	Probability B8	Probability H8	Probability L2	Probability N2	Probability P2	Probability R2	C8
	NPDAVAAPYCYTR	1	1	1	116292750	C10(Carboxymethyl)	1498.67	0.002	0.2356																																								High
374081863	guanine nucleotide-binding protein G(i) subunit alpha-1 isoform 2 [Homo sapiens]	4.3	5	1	1	1	Pf00025; Pf00503									3.44492	4.3	1	1
	Sequence	# PSMs	# Proteins	# Protein Groups	Protein Group Accessions	Modifications	MH+ [Da]	q-Value	PEP	A8	G8	K5	M5	O5	Q5	S5	XCorr A8	XCorr G8	XCorr K5	XCorr M5	XCorr O5	XCorr Q5	XCorr S5	Probability A8	Probability G8	Probability K5	Probability M5	Probability O5	Probability Q5	Probability S5	B8	H8	L2	N2	P2	R2	XCorr B8	XCorr H8	XCorr L2	XCorr N2	XCorr P2	XCorr R2	Probability B8	Probability H8	Probability L2	Probability N2	Probability P2	Probability R2	C8
	WFTDTSIILFLNK	1	5	1	374081863		1597.86	0	0.01802																																								High
23308689	RNA pseudouridylate synthase domain-containing protein 2 [Homo sapiens]	4.22	1	1	1	1	Pf00849																					2.86121	4.22	1	1
	Sequence	# PSMs	# Proteins	# Protein Groups	Protein Group Accessions	Modifications	MH+ [Da]	q-Value	PEP	A8	G8	K5	M5	O5	Q5	S5	XCorr A8	XCorr G8	XCorr K5	XCorr M5	XCorr O5	XCorr Q5	XCorr S5	Probability A8	Probability G8	Probability K5	Probability M5	Probability O5	Probability Q5	Probability S5	B8	H8	L2	N2	P2	R2	XCorr B8	XCorr H8	XCorr L2	XCorr N2	XCorr P2	XCorr R2	Probability B8	Probability H8	Probability L2	Probability N2	Probability P2	Probability R2	C8
	EVEPAPVGGEHPSAAAPGPGKHK	1	1	1	23308689		2219.12	0.004	0.04153
4758112	spliceosome RNA helicase DDX39B [Homo sapiens]	4.21	1	1	1	1	Pf00270; Pf00271									3.67532	4.21	1	1
	Sequence	# PSMs	# Proteins	# Protein Groups	Protein Group Accessions	Modifications	MH+ [Da]	q-Value	PEP	A8	G8	K5	M5	O5	Q5	S5	XCorr A8	XCorr G8	XCorr K5	XCorr M5	XCorr O5	XCorr Q5	XCorr S5	Probability A8	Probability G8	Probability K5	Probability M5	Probability O5	Probability Q5	Probability S5	B8	H8	L2	N2	P2	R2	XCorr B8	XCorr H8	XCorr L2	XCorr N2	XCorr P2	XCorr R2	Probability B8	Probability H8	Probability L2	Probability N2	Probability P2	Probability R2	C8
	LFDLLDVLEFNQVVIFVK	1	1	1	4758112		2151.21	0	0.004647																																								High
4507521	transketolase [Homo sapiens]	4.17	1	1	1	6	Pf00456; Pf00676; Pf02775; Pf02779; Pf02780; Pf09364					2.69269	4.17	1	1	6.93814	4.17	1	3	3.5385	4.17	1	1					3.76632	4.17	1	1
	Sequence	# PSMs	# Proteins	# Protein Groups	Protein Group Accessions	Modifications	MH+ [Da]	q-Value	PEP	A8	G8	K5	M5	O5	Q5	S5	XCorr A8	XCorr G8	XCorr K5	XCorr M5	XCorr O5	XCorr Q5	XCorr S5	Probability A8	Probability G8	Probability K5	Probability M5	Probability O5	Probability Q5	Probability S5	B8	H8	L2	N2	P2	R2	XCorr B8	XCorr H8	XCorr L2	XCorr N2	XCorr P2	XCorr R2	Probability B8	Probability H8	Probability L2	Probability N2	Probability P2	Probability R2	C8
	GHAAPILYAVWAEAGFLAEAELLNLR	6	1	1	4507521		2795.49	0	0.07527																						High						2.69269						0						High
295842342	zinc finger C4H2 domain-containing protein isoform 3 [Homo sapiens]	3.98	3	1	1	2	Pf10146					4.16703	3.98	1	2
	Sequence	# PSMs	# Proteins	# Protein Groups	Protein Group Accessions	Modifications	MH+ [Da]	q-Value	PEP	A8	G8	K5	M5	O5	Q5	S5	XCorr A8	XCorr G8	XCorr K5	XCorr M5	XCorr O5	XCorr Q5	XCorr S5	Probability A8	Probability G8	Probability K5	Probability M5	Probability O5	Probability Q5	Probability S5	B8	H8	L2	N2	P2	R2	XCorr B8	XCorr H8	XCorr L2	XCorr N2	XCorr P2	XCorr R2	Probability B8	Probability H8	Probability L2	Probability N2	Probability P2	Probability R2	C8
	EHVDALR	2	3	1	295842342		839.437	0.004	0.01076																						High						2.22774						0
18201905	glucose-6-phosphate isomerase isoform 2 [Homo sapiens]	3.94	2	1	1	1	Pf00342									3.90697	3.94	1	1
	Sequence	# PSMs	# Proteins	# Protein Groups	Protein Group Accessions	Modifications	MH+ [Da]	q-Value	PEP	A8	G8	K5	M5	O5	Q5	S5	XCorr A8	XCorr G8	XCorr K5	XCorr M5	XCorr O5	XCorr Q5	XCorr S5	Probability A8	Probability G8	Probability K5	Probability M5	Probability O5	Probability Q5	Probability S5	B8	H8	L2	N2	P2	R2	XCorr B8	XCorr H8	XCorr L2	XCorr N2	XCorr P2	XCorr R2	Probability B8	Probability H8	Probability L2	Probability N2	Probability P2	Probability R2	C8
	IFVQGIIWDINSFDQWGVELGK	1	2	1	18201905		2564.32	0	0.02673																																								High
4503481	elongation factor 1-gamma [Homo sapiens]	3.89	1	1	1	3	Pf00043; Pf00647; Pf02798									4.57387	3.89	1	1	3.78847	3.89	1	1					4.53468	3.89	1	1
	Sequence	# PSMs	# Proteins	# Protein Groups	Protein Group Accessions	Modifications	MH+ [Da]	q-Value	PEP	A8	G8	K5	M5	O5	Q5	S5	XCorr A8	XCorr G8	XCorr K5	XCorr M5	XCorr O5	XCorr Q5	XCorr S5	Probability A8	Probability G8	Probability K5	Probability M5	Probability O5	Probability Q5	Probability S5	B8	H8	L2	N2	P2	R2	XCorr B8	XCorr H8	XCorr L2	XCorr N2	XCorr P2	XCorr R2	Probability B8	Probability H8	Probability L2	Probability N2	Probability P2	Probability R2	C8
	VTLADITVVCTLLWLYK	3	1	1	4503481	C10(Carboxymethyl)	2009.1	0	0.005769																																								High
7706481	calcium-binding protein 39 [Homo sapiens]	3.81	1	1	1	1	Pf08569									2.37845	3.81	1	1
	Sequence	# PSMs	# Proteins	# Protein Groups	Protein Group Accessions	Modifications	MH+ [Da]	q-Value	PEP	A8	G8	K5	M5	O5	Q5	S5	XCorr A8	XCorr G8	XCorr K5	XCorr M5	XCorr O5	XCorr Q5	XCorr S5	Probability A8	Probability G8	Probability K5	Probability M5	Probability O5	Probability Q5	Probability S5	B8	H8	L2	N2	P2	R2	XCorr B8	XCorr H8	XCorr L2	XCorr N2	XCorr P2	XCorr R2	Probability B8	Probability H8	Probability L2	Probability N2	Probability P2	Probability R2	C8
	IILWSEQFYDFFR	1	1	1	7706481		1763.89	0	0.1148																																								High
4758606	integrin-linked protein kinase [Homo sapiens]	3.76	1	1	1	4	Pf00023; Pf00069; Pf07714; Pf12796	3.3795	3.76	1	1					5.35799	3.76	1	2									3.35001	3.76	1	1
	Sequence	# PSMs	# Proteins	# Protein Groups	Protein Group Accessions	Modifications	MH+ [Da]	q-Value	PEP	A8	G8	K5	M5	O5	Q5	S5	XCorr A8	XCorr G8	XCorr K5	XCorr M5	XCorr O5	XCorr Q5	XCorr S5	Probability A8	Probability G8	Probability K5	Probability M5	Probability O5	Probability Q5	Probability S5	B8	H8	L2	N2	P2	R2	XCorr B8	XCorr H8	XCorr L2	XCorr N2	XCorr P2	XCorr R2	Probability B8	Probability H8	Probability L2	Probability N2	Probability P2	Probability R2	C8
	SADMWSFAVLLWELVTR	4	1	1	4758606	M4(Oxidation)	2040.03	0	0.008181	High							3.3795							0																									High
13399298	immunoglobulin lambda-like polypeptide 1 isoform a precursor [Homo sapiens]	3.76	1	1	1	2	Pf07654													1.65863	3.76	1	1	1.59723	3.76	1	1
	Sequence	# PSMs	# Proteins	# Protein Groups	Protein Group Accessions	Modifications	MH+ [Da]	q-Value	PEP	A8	G8	K5	M5	O5	Q5	S5	XCorr A8	XCorr G8	XCorr K5	XCorr M5	XCorr O5	XCorr Q5	XCorr S5	Probability A8	Probability G8	Probability K5	Probability M5	Probability O5	Probability Q5	Probability S5	B8	H8	L2	N2	P2	R2	XCorr B8	XCorr H8	XCorr L2	XCorr N2	XCorr P2	XCorr R2	Probability B8	Probability H8	Probability L2	Probability N2	Probability P2	Probability R2	C8
	TVAPAECS	2	1	1	13399298	C7(Carboxymethyl)	835.351	0	0.006362
20149594	heat shock protein HSP 90-beta [Homo sapiens]	3.73	1	1	1	5	Pf00183; Pf02518	2.12372	3.73	1	2									2.29	3.73	1	1					3.26459	3.73	1	2
	Sequence	# PSMs	# Proteins	# Protein Groups	Protein Group Accessions	Modifications	MH+ [Da]	q-Value	PEP	A8	G8	K5	M5	O5	Q5	S5	XCorr A8	XCorr G8	XCorr K5	XCorr M5	XCorr O5	XCorr Q5	XCorr S5	Probability A8	Probability G8	Probability K5	Probability M5	Probability O5	Probability Q5	Probability S5	B8	H8	L2	N2	P2	R2	XCorr B8	XCorr H8	XCorr L2	XCorr N2	XCorr P2	XCorr R2	Probability B8	Probability H8	Probability L2	Probability N2	Probability P2	Probability R2	C8
	DLVVLLFETALLSSGFSLEDPQTHSNR	5	1	1	20149594		2988.53	0	0.002521	High							2.12372							0
154146191	heat shock protein HSP 90-alpha isoform 2 [Homo sapiens]	3.69	2	1	1	5	Pf00183; Pf02518	6.32209	3.69	1	2					0	3.69	1	1	2.22549	3.69	1	1					2.34012	3.69	1	1
	Sequence	# PSMs	# Proteins	# Protein Groups	Protein Group Accessions	Modifications	MH+ [Da]	q-Value	PEP	A8	G8	K5	M5	O5	Q5	S5	XCorr A8	XCorr G8	XCorr K5	XCorr M5	XCorr O5	XCorr Q5	XCorr S5	Probability A8	Probability G8	Probability K5	Probability M5	Probability O5	Probability Q5	Probability S5	B8	H8	L2	N2	P2	R2	XCorr B8	XCorr H8	XCorr L2	XCorr N2	XCorr P2	XCorr R2	Probability B8	Probability H8	Probability L2	Probability N2	Probability P2	Probability R2	C8
	DLVILLYETALLSSGFSLEDPQTHANR	5	2	1	154146191		3002.55	0	0.01895	High							3.44698							0																									High
162287326	tyrosine-protein kinase Lyn isoform B [Homo sapiens]	3.67	2	1	1	1	Pf00017; Pf00018; Pf00069; Pf07653; Pf07714																					4.20312	3.67	1	1
	Sequence	# PSMs	# Proteins	# Protein Groups	Protein Group Accessions	Modifications	MH+ [Da]	q-Value	PEP	A8	G8	K5	M5	O5	Q5	S5	XCorr A8	XCorr G8	XCorr K5	XCorr M5	XCorr O5	XCorr Q5	XCorr S5	Probability A8	Probability G8	Probability K5	Probability M5	Probability O5	Probability Q5	Probability S5	B8	H8	L2	N2	P2	R2	XCorr B8	XCorr H8	XCorr L2	XCorr N2	XCorr P2	XCorr R2	Probability B8	Probability H8	Probability L2	Probability N2	Probability P2	Probability R2	C8
	SDVWSFGILLYEIVTYGK	1	2	1	162287326		2090.08	0	2.693e-06
375331877	leukotriene A-4 hydrolase isoform 3 [Homo sapiens]	3.54	3	1	1	6	Pf01433; Pf09127	3.02061	3.54	1	1					2.43977	3.54	1	1	2.58514	3.54	1	1	2.31583	3.54	1	1	2.53796	3.54	1	1	0	3.54	1	1
	Sequence	# PSMs	# Proteins	# Protein Groups	Protein Group Accessions	Modifications	MH+ [Da]	q-Value	PEP	A8	G8	K5	M5	O5	Q5	S5	XCorr A8	XCorr G8	XCorr K5	XCorr M5	XCorr O5	XCorr Q5	XCorr S5	Probability A8	Probability G8	Probability K5	Probability M5	Probability O5	Probability Q5	Probability S5	B8	H8	L2	N2	P2	R2	XCorr B8	XCorr H8	XCorr L2	XCorr N2	XCorr P2	XCorr R2	Probability B8	Probability H8	Probability L2	Probability N2	Probability P2	Probability R2	C8
	VPIPCYLIALVVGALESR	6	3	1	375331877	C5(Carboxymethyl)	1971.1	0	0.01069	High	High						3.02061	1.91467						0	0																								High
332164777	pyruvate kinase isozymes M1/M2 isoform d [Homo sapiens]	3.5	6	1	1	2	Pf00224; Pf02887									2.67704	3.5	1	2
	Sequence	# PSMs	# Proteins	# Protein Groups	Protein Group Accessions	Modifications	MH+ [Da]	q-Value	PEP	A8	G8	K5	M5	O5	Q5	S5	XCorr A8	XCorr G8	XCorr K5	XCorr M5	XCorr O5	XCorr Q5	XCorr S5	Probability A8	Probability G8	Probability K5	Probability M5	Probability O5	Probability Q5	Probability S5	B8	H8	L2	N2	P2	R2	XCorr B8	XCorr H8	XCorr L2	XCorr N2	XCorr P2	XCorr R2	Probability B8	Probability H8	Probability L2	Probability N2	Probability P2	Probability R2	C8
	FGVEQDVDMVFASFIR	2	6	1	332164777		1859.9	0	0.00838																																								High
66932947	alpha-2-macroglobulin precursor [Homo sapiens]	3.39	1	2	2	28	Pf00207; Pf01835; Pf07677; Pf07678; Pf07703; Pf10569; Pf11974	10.557	3.39	2	4	7.91846	3.39	2	3	0	1.36	1	1	7.32889	3.39	2	3	9.83528	3.39	2	5	10.7032	3.39	2	3	6.38653	3.39	2	2	2.97479	1.36	1	2	5.47238	3.39	2	3	4.72203	1.36	1	2
	Sequence	# PSMs	# Proteins	# Protein Groups	Protein Group Accessions	Modifications	MH+ [Da]	q-Value	PEP	A8	G8	K5	M5	O5	Q5	S5	XCorr A8	XCorr G8	XCorr K5	XCorr M5	XCorr O5	XCorr Q5	XCorr S5	Probability A8	Probability G8	Probability K5	Probability M5	Probability O5	Probability Q5	Probability S5	B8	H8	L2	N2	P2	R2	XCorr B8	XCorr H8	XCorr L2	XCorr N2	XCorr P2	XCorr R2	Probability B8	Probability H8	Probability L2	Probability N2	Probability P2	Probability R2	C8
	AYIFIDEAHITQALIWLSQR	19	1	1	66932947		2388.28	0	4.136e-05	High	High						2.947	2.8954						0	0						High	High					2.53558	2.97479					0	0					High
	GGVEDEVTLSAYITIALLEIPLTVTHPVVR	9	1	1	66932947		3205.78	0	0.0001229	High	High						2.74454	3.49112						0	0						High						3.20542						0
334191701	6-phosphofructokinase type C isoform 2 [Homo sapiens]	3.35	2	1	1	1	Pf00365																					2.46781	3.35	1	1
	Sequence	# PSMs	# Proteins	# Protein Groups	Protein Group Accessions	Modifications	MH+ [Da]	q-Value	PEP	A8	G8	K5	M5	O5	Q5	S5	XCorr A8	XCorr G8	XCorr K5	XCorr M5	XCorr O5	XCorr Q5	XCorr S5	Probability A8	Probability G8	Probability K5	Probability M5	Probability O5	Probability Q5	Probability S5	B8	H8	L2	N2	P2	R2	XCorr B8	XCorr H8	XCorr L2	XCorr N2	XCorr P2	XCorr R2	Probability B8	Probability H8	Probability L2	Probability N2	Probability P2	Probability R2	C8
	THSINALLIIGGFEAYLGLLELSAAR	1	2	1	334191701		2742.52	0.004	0.1152
28626504	fermitin family homolog 3 short form [Homo sapiens]	3.32	2	1	1	2	Pf00169; Pf00373									4.99707	3.32	1	2
	Sequence	# PSMs	# Proteins	# Protein Groups	Protein Group Accessions	Modifications	MH+ [Da]	q-Value	PEP	A8	G8	K5	M5	O5	Q5	S5	XCorr A8	XCorr G8	XCorr K5	XCorr M5	XCorr O5	XCorr Q5	XCorr S5	Probability A8	Probability G8	Probability K5	Probability M5	Probability O5	Probability Q5	Probability S5	B8	H8	L2	N2	P2	R2	XCorr B8	XCorr H8	XCorr L2	XCorr N2	XCorr P2	XCorr R2	Probability B8	Probability H8	Probability L2	Probability N2	Probability P2	Probability R2	C8
	TMADSSYTSEVQAILAFLSLQR	2	2	1	28626504	M2(Oxidation)	2447.21	0	0.09363																																								High
12667788	myosin-9 [Homo sapiens]	3.32	7	4	4	8	Pf00063; Pf01496; Pf01576; Pf02736; Pf03962; Pf04156; Pf05911; Pf06637; Pf07888; Pf09726; Pf09731; Pf11559; Pf12128									19.3409	3.32	4	6	7.65324	0.71	1	2
	Sequence	# PSMs	# Proteins	# Protein Groups	Protein Group Accessions	Modifications	MH+ [Da]	q-Value	PEP	A8	G8	K5	M5	O5	Q5	S5	XCorr A8	XCorr G8	XCorr K5	XCorr M5	XCorr O5	XCorr Q5	XCorr S5	Probability A8	Probability G8	Probability K5	Probability M5	Probability O5	Probability Q5	Probability S5	B8	H8	L2	N2	P2	R2	XCorr B8	XCorr H8	XCorr L2	XCorr N2	XCorr P2	XCorr R2	Probability B8	Probability H8	Probability L2	Probability N2	Probability P2	Probability R2	C8
	VISGVLQLGNIVFK	3	1	1	12667788		1486.9	0	0.007527																																								High
	YYSGLIYTYSGLFCVVINPYK	1	7	1	12667788	C14(Carboxymethyl)	2521.23	0	0.08588																																								High
	VIQYLAYVASSHK	3	1	1	12667788		1478.8	0	0.04623																																								High
	TFHIFYYLLSGAGEHLK	1	1	1	12667788		1996.03	0	0.06529																																								High
38044288	gelsolin isoform b [Homo sapiens]	3.28	3	1	1	2	Pf00626									6.10992	3.28	1	2
	Sequence	# PSMs	# Proteins	# Protein Groups	Protein Group Accessions	Modifications	MH+ [Da]	q-Value	PEP	A8	G8	K5	M5	O5	Q5	S5	XCorr A8	XCorr G8	XCorr K5	XCorr M5	XCorr O5	XCorr Q5	XCorr S5	Probability A8	Probability G8	Probability K5	Probability M5	Probability O5	Probability Q5	Probability S5	B8	H8	L2	N2	P2	R2	XCorr B8	XCorr H8	XCorr L2	XCorr N2	XCorr P2	XCorr R2	Probability B8	Probability H8	Probability L2	Probability N2	Probability P2	Probability R2	C8
	FDLVPVPTNLYGDFFTGDAYVILK	2	3	1	38044288		2704.39	0	0.04737																																								High
5803187	transaldolase [Homo sapiens]	3.26	1	1	1	5	Pf00923	2.89582	3.26	1	1	3.25203	3.26	1	1	2.54175	3.26	1	1	2.46731	3.26	1	1					3.11231	3.26	1	1
	Sequence	# PSMs	# Proteins	# Protein Groups	Protein Group Accessions	Modifications	MH+ [Da]	q-Value	PEP	A8	G8	K5	M5	O5	Q5	S5	XCorr A8	XCorr G8	XCorr K5	XCorr M5	XCorr O5	XCorr Q5	XCorr S5	Probability A8	Probability G8	Probability K5	Probability M5	Probability O5	Probability Q5	Probability S5	B8	H8	L2	N2	P2	R2	XCorr B8	XCorr H8	XCorr L2	XCorr N2	XCorr P2	XCorr R2	Probability B8	Probability H8	Probability L2	Probability N2	Probability P2	Probability R2	C8
	LFVLFGAEILK	5	1	1	5803187		1249.76	0	4.757e-05	High							2.89582							0							High						3.25203						0						High
11321561	hemopexin precursor [Homo sapiens]	3.25	1	1	1	8	Pf00045									10.9242	3.25	1	3	4.2336	3.25	1	1					2.97881	3.25	1	1	3.64564	3.25	1	1	4.32405	3.25	1	1	4.27829	3.25	1	1
	Sequence	# PSMs	# Proteins	# Protein Groups	Protein Group Accessions	Modifications	MH+ [Da]	q-Value	PEP	A8	G8	K5	M5	O5	Q5	S5	XCorr A8	XCorr G8	XCorr K5	XCorr M5	XCorr O5	XCorr Q5	XCorr S5	Probability A8	Probability G8	Probability K5	Probability M5	Probability O5	Probability Q5	Probability S5	B8	H8	L2	N2	P2	R2	XCorr B8	XCorr H8	XCorr L2	XCorr N2	XCorr P2	XCorr R2	Probability B8	Probability H8	Probability L2	Probability N2	Probability P2	Probability R2	C8
	LYLVQGTQVYVFLTK	8	1	1	11321561		1772	0	0.011		High							3.64564							0							High						4.32405						0					High
194097352	alpha-actinin-1 isoform c [Homo sapiens]	3.04	6	2	2	7	Pf00307; Pf00435; Pf08726; Pf11971	3.77602	1.35	1	1					9.55092	3.04	2	3	7.07392	1.35	1	2					3.74836	1.35	1	1
	Sequence	# PSMs	# Proteins	# Protein Groups	Protein Group Accessions	Modifications	MH+ [Da]	q-Value	PEP	A8	G8	K5	M5	O5	Q5	S5	XCorr A8	XCorr G8	XCorr K5	XCorr M5	XCorr O5	XCorr Q5	XCorr S5	Probability A8	Probability G8	Probability K5	Probability M5	Probability O5	Probability Q5	Probability S5	B8	H8	L2	N2	P2	R2	XCorr B8	XCorr H8	XCorr L2	XCorr N2	XCorr P2	XCorr R2	Probability B8	Probability H8	Probability L2	Probability N2	Probability P2	Probability R2	C8
	LMLLLEVISGER	4	6	1	194097352	M2(Oxidation)	1388.78	0	0.001898	High							3.77602							0																									High
	LMLLLEVISGER	2	6	1	194097352		1372.79	0	0.006071																																								High
	LGVVTFQAFIDFMSR	1	3	1	194097352		1730.89	0	0.03747																																								High
4885609	proto-oncogene tyrosine-protein kinase Src [Homo sapiens]	2.99	1	1	1	4	Pf00017; Pf00018; Pf00069; Pf07653; Pf07714	4.67627	2.99	1	1					3.50123	2.99	1	1	4.79552	2.99	1	1					3.47055	2.99	1	1
	Sequence	# PSMs	# Proteins	# Protein Groups	Protein Group Accessions	Modifications	MH+ [Da]	q-Value	PEP	A8	G8	K5	M5	O5	Q5	S5	XCorr A8	XCorr G8	XCorr K5	XCorr M5	XCorr O5	XCorr Q5	XCorr S5	Probability A8	Probability G8	Probability K5	Probability M5	Probability O5	Probability Q5	Probability S5	B8	H8	L2	N2	P2	R2	XCorr B8	XCorr H8	XCorr L2	XCorr N2	XCorr P2	XCorr R2	Probability B8	Probability H8	Probability L2	Probability N2	Probability P2	Probability R2	C8
	SDVWSFGILLTELTTK	4	1	1	4885609		1809.97	0	2.894e-09	High							4.67627							0																									High
334848126	protein kinase C theta type isoform 2 [Homo sapiens]	2.95	2	1	1	1	Pf00069; Pf00130; Pf00433; Pf07714																	0	2.95	1	1
	Sequence	# PSMs	# Proteins	# Protein Groups	Protein Group Accessions	Modifications	MH+ [Da]	q-Value	PEP	A8	G8	K5	M5	O5	Q5	S5	XCorr A8	XCorr G8	XCorr K5	XCorr M5	XCorr O5	XCorr Q5	XCorr S5	Probability A8	Probability G8	Probability K5	Probability M5	Probability O5	Probability Q5	Probability S5	B8	H8	L2	N2	P2	R2	XCorr B8	XCorr H8	XCorr L2	XCorr N2	XCorr P2	XCorr R2	Probability B8	Probability H8	Probability L2	Probability N2	Probability P2	Probability R2	C8
	LMAEALAMIESTQQARCLR	1	2	1	334848126	M2(Oxidation); C17(Carboxymethyl)	2209.08	0	0.1915
49472835	bridging integrator 2 [Homo sapiens]	2.65	1	1	1	2	Pf03114									8.05482	2.65	1	2
	Sequence	# PSMs	# Proteins	# Protein Groups	Protein Group Accessions	Modifications	MH+ [Da]	q-Value	PEP	A8	G8	K5	M5	O5	Q5	S5	XCorr A8	XCorr G8	XCorr K5	XCorr M5	XCorr O5	XCorr Q5	XCorr S5	Probability A8	Probability G8	Probability K5	Probability M5	Probability O5	Probability Q5	Probability S5	B8	H8	L2	N2	P2	R2	XCorr B8	XCorr H8	XCorr L2	XCorr N2	XCorr P2	XCorr R2	Probability B8	Probability H8	Probability L2	Probability N2	Probability P2	Probability R2	C8
	IGCYVTIFQNISNLR	2	1	1	49472835	C3(Carboxymethyl)	1798.92	0	0.01816																																								High
30240932	EH domain-containing protein 1 [Homo sapiens]	2.62	2	1	1	6	Pf00350; Pf01926; Pf12763	3.38765	2.62	1	1	3.48802	2.62	1	1	3.74692	2.62	1	2	4.20196	2.62	1	1					4.17607	2.62	1	1
	Sequence	# PSMs	# Proteins	# Protein Groups	Protein Group Accessions	Modifications	MH+ [Da]	q-Value	PEP	A8	G8	K5	M5	O5	Q5	S5	XCorr A8	XCorr G8	XCorr K5	XCorr M5	XCorr O5	XCorr Q5	XCorr S5	Probability A8	Probability G8	Probability K5	Probability M5	Probability O5	Probability Q5	Probability S5	B8	H8	L2	N2	P2	R2	XCorr B8	XCorr H8	XCorr L2	XCorr N2	XCorr P2	XCorr R2	Probability B8	Probability H8	Probability L2	Probability N2	Probability P2	Probability R2	C8
	GYDFAAVLEWFAER	6	2	1	30240932		1673.8	0	4.737e-07	High							3.38765							0							High						3.48802						0						High
57864582	hornerin [Homo sapiens]	2.53	1	2	2	2						3.06745	1.68	1	1																									5.66854	0.84	1	1
	Sequence	# PSMs	# Proteins	# Protein Groups	Protein Group Accessions	Modifications	MH+ [Da]	q-Value	PEP	A8	G8	K5	M5	O5	Q5	S5	XCorr A8	XCorr G8	XCorr K5	XCorr M5	XCorr O5	XCorr Q5	XCorr S5	Probability A8	Probability G8	Probability K5	Probability M5	Probability O5	Probability Q5	Probability S5	B8	H8	L2	N2	P2	R2	XCorr B8	XCorr H8	XCorr L2	XCorr N2	XCorr P2	XCorr R2	Probability B8	Probability H8	Probability L2	Probability N2	Probability P2	Probability R2	C8
	GPYESGSGHSSGLGHR	1	1	1	57864582		1584.71	0	0.0005817																						High						3.06745						0
	HGSGSGQSSSYGPYGSGSGWSSSR	1	1	1	57864582		2318.97	0	5.917e-08
19923142	importin subunit beta-1 [Homo sapiens]	2.51	1	1	1	1	Pf02985; Pf03810									2.84776	2.51	1	1
	Sequence	# PSMs	# Proteins	# Protein Groups	Protein Group Accessions	Modifications	MH+ [Da]	q-Value	PEP	A8	G8	K5	M5	O5	Q5	S5	XCorr A8	XCorr G8	XCorr K5	XCorr M5	XCorr O5	XCorr Q5	XCorr S5	Probability A8	Probability G8	Probability K5	Probability M5	Probability O5	Probability Q5	Probability S5	B8	H8	L2	N2	P2	R2	XCorr B8	XCorr H8	XCorr L2	XCorr N2	XCorr P2	XCorr R2	Probability B8	Probability H8	Probability L2	Probability N2	Probability P2	Probability R2	C8
	SVKPQILSVFGDIALAIGGEFK	1	1	1	19923142		2289.29	0.002	0.2032																																								High
38202257	neutral alpha-glucosidase AB isoform 2 precursor [Homo sapiens]	2.44	2	1	1	3	Pf01055									6.81261	2.44	1	2	3.8789	2.44	1	1
	Sequence	# PSMs	# Proteins	# Protein Groups	Protein Group Accessions	Modifications	MH+ [Da]	q-Value	PEP	A8	G8	K5	M5	O5	Q5	S5	XCorr A8	XCorr G8	XCorr K5	XCorr M5	XCorr O5	XCorr Q5	XCorr S5	Probability A8	Probability G8	Probability K5	Probability M5	Probability O5	Probability Q5	Probability S5	B8	H8	L2	N2	P2	R2	XCorr B8	XCorr H8	XCorr L2	XCorr N2	XCorr P2	XCorr R2	Probability B8	Probability H8	Probability L2	Probability N2	Probability P2	Probability R2	C8
	DLGIFWLNAAETWVDISSNTAGK	3	2	1	38202257		2508.24	0	0.001366																																								High
14141161	heterogeneous nuclear ribonucleoprotein U isoform b [Homo sapiens]	2.36	2	1	1	1	Pf00622									3.51236	2.36	1	1
	Sequence	# PSMs	# Proteins	# Protein Groups	Protein Group Accessions	Modifications	MH+ [Da]	q-Value	PEP	A8	G8	K5	M5	O5	Q5	S5	XCorr A8	XCorr G8	XCorr K5	XCorr M5	XCorr O5	XCorr Q5	XCorr S5	Probability A8	Probability G8	Probability K5	Probability M5	Probability O5	Probability Q5	Probability S5	B8	H8	L2	N2	P2	R2	XCorr B8	XCorr H8	XCorr L2	XCorr N2	XCorr P2	XCorr R2	Probability B8	Probability H8	Probability L2	Probability N2	Probability P2	Probability R2	C8
	LSASSLTMESFAFLWAGGR	1	2	1	14141161		2031	0	0.02171																																								High
18104989	tyrosine-protein phosphatase non-receptor type 6 isoform 1 [Homo sapiens]	2.35	3	1	1	1	Pf00017; Pf00102; Pf00782									4.52495	2.35	1	1
	Sequence	# PSMs	# Proteins	# Protein Groups	Protein Group Accessions	Modifications	MH+ [Da]	q-Value	PEP	A8	G8	K5	M5	O5	Q5	S5	XCorr A8	XCorr G8	XCorr K5	XCorr M5	XCorr O5	XCorr Q5	XCorr S5	Probability A8	Probability G8	Probability K5	Probability M5	Probability O5	Probability Q5	Probability S5	B8	H8	L2	N2	P2	R2	XCorr B8	XCorr H8	XCorr L2	XCorr N2	XCorr P2	XCorr R2	Probability B8	Probability H8	Probability L2	Probability N2	Probability P2	Probability R2	C8
	FIYVAIAQFIETTK	1	3	1	18104989		1643.91	0	0.005146																																								High
4505257	moesin [Homo sapiens]	2.25	1	1	1	1	Pf00373; Pf00769; Pf09379; Pf09380									3.04068	2.25	1	1
	Sequence	# PSMs	# Proteins	# Protein Groups	Protein Group Accessions	Modifications	MH+ [Da]	q-Value	PEP	A8	G8	K5	M5	O5	Q5	S5	XCorr A8	XCorr G8	XCorr K5	XCorr M5	XCorr O5	XCorr Q5	XCorr S5	Probability A8	Probability G8	Probability K5	Probability M5	Probability O5	Probability Q5	Probability S5	B8	H8	L2	N2	P2	R2	XCorr B8	XCorr H8	XCorr L2	XCorr N2	XCorr P2	XCorr R2	Probability B8	Probability H8	Probability L2	Probability N2	Probability P2	Probability R2	C8
	EVWFFGLQYQDTK	1	1	1	4505257		1660.8	0	0.03433																																								High
7108367	proto-oncogene vav [Homo sapiens]	2.25	1	1	1	1	Pf00017; Pf00018; Pf00130; Pf00169; Pf00307; Pf00621; Pf07653; Pf11971									2.86557	2.25	1	1
	Sequence	# PSMs	# Proteins	# Protein Groups	Protein Group Accessions	Modifications	MH+ [Da]	q-Value	PEP	A8	G8	K5	M5	O5	Q5	S5	XCorr A8	XCorr G8	XCorr K5	XCorr M5	XCorr O5	XCorr Q5	XCorr S5	Probability A8	Probability G8	Probability K5	Probability M5	Probability O5	Probability Q5	Probability S5	B8	H8	L2	N2	P2	R2	XCorr B8	XCorr H8	XCorr L2	XCorr N2	XCorr P2	XCorr R2	Probability B8	Probability H8	Probability L2	Probability N2	Probability P2	Probability R2	C8
	FLKPQDIEIIFINIEDLLR	1	1	1	7108367		2329.32	0	0.06445																																								High
40317626	thrombospondin-1 precursor [Homo sapiens]	2.22	1	2	2	12	Pf00090; Pf00093; Pf02210; Pf05735; Pf12947	4.44149	1.45	1	1	8.27786	1.45	1	2	10.2525	2.22	2	3	4.23972	1.45	1	1					18.275	1.45	1	4	3.36481	1.45	1	1
	Sequence	# PSMs	# Proteins	# Protein Groups	Protein Group Accessions	Modifications	MH+ [Da]	q-Value	PEP	A8	G8	K5	M5	O5	Q5	S5	XCorr A8	XCorr G8	XCorr K5	XCorr M5	XCorr O5	XCorr Q5	XCorr S5	Probability A8	Probability G8	Probability K5	Probability M5	Probability O5	Probability Q5	Probability S5	B8	H8	L2	N2	P2	R2	XCorr B8	XCorr H8	XCorr L2	XCorr N2	XCorr P2	XCorr R2	Probability B8	Probability H8	Probability L2	Probability N2	Probability P2	Probability R2	C8
	LGLFVFSQEMVFFSDLK	6	1	1	40317626	M10(Oxidation)	2023.03	0	1.574e-10	High	High						4.44149	3.36481						0	0						High						4.46922						0						High
	LGLFVFSQEMVFFSDLK	5	1	1	40317626		2007.03	0	3.374e-08																						High						3.80864						0						High
	GFLLLASLR	1	1	1	40317626		989.615	0	0.1349																																								High
4507877	vinculin isoform VCL [Homo sapiens]	2.16	2	1	1	1	Pf01044; Pf02901									2.81416	2.16	1	1
	Sequence	# PSMs	# Proteins	# Protein Groups	Protein Group Accessions	Modifications	MH+ [Da]	q-Value	PEP	A8	G8	K5	M5	O5	Q5	S5	XCorr A8	XCorr G8	XCorr K5	XCorr M5	XCorr O5	XCorr Q5	XCorr S5	Probability A8	Probability G8	Probability K5	Probability M5	Probability O5	Probability Q5	Probability S5	B8	H8	L2	N2	P2	R2	XCorr B8	XCorr H8	XCorr L2	XCorr N2	XCorr P2	XCorr R2	Probability B8	Probability H8	Probability L2	Probability N2	Probability P2	Probability R2	C8
	GILEYLTVAEVVETMEDLVTYTK	1	2	1	4507877	M15(Oxidation)	2632.33	0	0.03707																																								High
156151445	acyl-CoA synthetase family member 2, mitochondrial precursor [Homo sapiens]	2.11	1	1	1	1	Pf00501																													0	2.11	1	1
	Sequence	# PSMs	# Proteins	# Protein Groups	Protein Group Accessions	Modifications	MH+ [Da]	q-Value	PEP	A8	G8	K5	M5	O5	Q5	S5	XCorr A8	XCorr G8	XCorr K5	XCorr M5	XCorr O5	XCorr Q5	XCorr S5	Probability A8	Probability G8	Probability K5	Probability M5	Probability O5	Probability Q5	Probability S5	B8	H8	L2	N2	P2	R2	XCorr B8	XCorr H8	XCorr L2	XCorr N2	XCorr P2	XCorr R2	Probability B8	Probability H8	Probability L2	Probability N2	Probability P2	Probability R2	C8
	LKDGEETTVEEIK	1	1	1	156151445		1490.76	0.002	0.336																							High						1.24371						0
23510340	ubiquitin-like modifier-activating enzyme 1 [Homo sapiens]	2.08	1	1	1	5	Pf00899; Pf02134; Pf09358; Pf10585	3.06088	2.08	1	1	4.38531	2.08	1	1					2.76892	2.08	1	1	3.58682	2.08	1	1	3.17272	2.08	1	1
	Sequence	# PSMs	# Proteins	# Protein Groups	Protein Group Accessions	Modifications	MH+ [Da]	q-Value	PEP	A8	G8	K5	M5	O5	Q5	S5	XCorr A8	XCorr G8	XCorr K5	XCorr M5	XCorr O5	XCorr Q5	XCorr S5	Probability A8	Probability G8	Probability K5	Probability M5	Probability O5	Probability Q5	Probability S5	B8	H8	L2	N2	P2	R2	XCorr B8	XCorr H8	XCorr L2	XCorr N2	XCorr P2	XCorr R2	Probability B8	Probability H8	Probability L2	Probability N2	Probability P2	Probability R2	C8
	IIPAIATTTAAVVGLVCLELYK	5	1	1	23510340	C17(Carboxymethyl)	2317.31	0	3.945e-10	High							3.06088							0							High						4.38531						0
39777604	rho guanine nucleotide exchange factor 1 isoform 3 [Homo sapiens]	2.05	3	1	1	1	Pf00621; Pf09128									0	2.05	1	1
	Sequence	# PSMs	# Proteins	# Protein Groups	Protein Group Accessions	Modifications	MH+ [Da]	q-Value	PEP	A8	G8	K5	M5	O5	Q5	S5	XCorr A8	XCorr G8	XCorr K5	XCorr M5	XCorr O5	XCorr Q5	XCorr S5	Probability A8	Probability G8	Probability K5	Probability M5	Probability O5	Probability Q5	Probability S5	B8	H8	L2	N2	P2	R2	XCorr B8	XCorr H8	XCorr L2	XCorr N2	XCorr P2	XCorr R2	Probability B8	Probability H8	Probability L2	Probability N2	Probability P2	Probability R2	C8
	AVEVHVLLLDDLLLLLQR	1	3	1	39777604		2072.25	0	0.05556																																								High
4507677	endoplasmin precursor [Homo sapiens]	1.99	1	1	1	7	Pf00183; Pf02518	7.32958	1.99	1	2					7.15845	1.99	1	2	8.82184	1.99	1	2					5.05108	1.99	1	1
	Sequence	# PSMs	# Proteins	# Protein Groups	Protein Group Accessions	Modifications	MH+ [Da]	q-Value	PEP	A8	G8	K5	M5	O5	Q5	S5	XCorr A8	XCorr G8	XCorr K5	XCorr M5	XCorr O5	XCorr Q5	XCorr S5	Probability A8	Probability G8	Probability K5	Probability M5	Probability O5	Probability Q5	Probability S5	B8	H8	L2	N2	P2	R2	XCorr B8	XCorr H8	XCorr L2	XCorr N2	XCorr P2	XCorr R2	Probability B8	Probability H8	Probability L2	Probability N2	Probability P2	Probability R2	C8
	TVLDLAVVLFETATLR	7	1	1	4507677		1761.02	0	8.578e-09	High							4.39183							0																									High
55741659	zinc finger protein 14 homolog [Homo sapiens]	1.88	1	1	1	1	Pf01352																													1.78628	1.88	1	1
	Sequence	# PSMs	# Proteins	# Protein Groups	Protein Group Accessions	Modifications	MH+ [Da]	q-Value	PEP	A8	G8	K5	M5	O5	Q5	S5	XCorr A8	XCorr G8	XCorr K5	XCorr M5	XCorr O5	XCorr Q5	XCorr S5	Probability A8	Probability G8	Probability K5	Probability M5	Probability O5	Probability Q5	Probability S5	B8	H8	L2	N2	P2	R2	XCorr B8	XCorr H8	XCorr L2	XCorr N2	XCorr P2	XCorr R2	Probability B8	Probability H8	Probability L2	Probability N2	Probability P2	Probability R2	C8
	LYSFLTQHQR	1	1	1	55741659		1292.67	0.004	0.4005																							High						1.78628						0
12056468	junction plakoglobin [Homo sapiens]	1.88	1	1	1	1	Pf00514																																	3.41101	1.88	1	1
	Sequence	# PSMs	# Proteins	# Protein Groups	Protein Group Accessions	Modifications	MH+ [Da]	q-Value	PEP	A8	G8	K5	M5	O5	Q5	S5	XCorr A8	XCorr G8	XCorr K5	XCorr M5	XCorr O5	XCorr Q5	XCorr S5	Probability A8	Probability G8	Probability K5	Probability M5	Probability O5	Probability Q5	Probability S5	B8	H8	L2	N2	P2	R2	XCorr B8	XCorr H8	XCorr L2	XCorr N2	XCorr P2	XCorr R2	Probability B8	Probability H8	Probability L2	Probability N2	Probability P2	Probability R2	C8
	NEGTATYAAAVLFR	1	1	1	12056468		1483.75	0	6.457e-05
4826702	desmocollin-1 isoform Dsc1b preproprotein [Homo sapiens]	1.79	2	1	1	2	Pf00028; Pf08758	2.75725	1.79	1	1	3.32463	1.79	1	1
	Sequence	# PSMs	# Proteins	# Protein Groups	Protein Group Accessions	Modifications	MH+ [Da]	q-Value	PEP	A8	G8	K5	M5	O5	Q5	S5	XCorr A8	XCorr G8	XCorr K5	XCorr M5	XCorr O5	XCorr Q5	XCorr S5	Probability A8	Probability G8	Probability K5	Probability M5	Probability O5	Probability Q5	Probability S5	B8	H8	L2	N2	P2	R2	XCorr B8	XCorr H8	XCorr L2	XCorr N2	XCorr P2	XCorr R2	Probability B8	Probability H8	Probability L2	Probability N2	Probability P2	Probability R2	C8
	VTATDLDEPDTLHTR	2	2	1	4826702		1683.82	0	4.778e-06	High							2.75725							0							High						3.32463						0
12408656	calpain-1 catalytic subunit [Homo sapiens]	1.68	1	1	1	1	Pf00648; Pf01067									2.70472	1.68	1	1
	Sequence	# PSMs	# Proteins	# Protein Groups	Protein Group Accessions	Modifications	MH+ [Da]	q-Value	PEP	A8	G8	K5	M5	O5	Q5	S5	XCorr A8	XCorr G8	XCorr K5	XCorr M5	XCorr O5	XCorr Q5	XCorr S5	Probability A8	Probability G8	Probability K5	Probability M5	Probability O5	Probability Q5	Probability S5	B8	H8	L2	N2	P2	R2	XCorr B8	XCorr H8	XCorr L2	XCorr N2	XCorr P2	XCorr R2	Probability B8	Probability H8	Probability L2	Probability N2	Probability P2	Probability R2	C8
	LGLVEFNILWNR	1	1	1	12408656		1473.82	0	0.05013																																								High
116063573	filamin-A isoform 1 [Homo sapiens]	1.63	8	2	2	7	Pf00307; Pf00630	3.14294	0.42	1	1	3.08233	0.42	1	1	8.32601	1.63	2	3	3.02346	0.42	1	1					3.6598	0.42	1	1
	Sequence	# PSMs	# Proteins	# Protein Groups	Protein Group Accessions	Modifications	MH+ [Da]	q-Value	PEP	A8	G8	K5	M5	O5	Q5	S5	XCorr A8	XCorr G8	XCorr K5	XCorr M5	XCorr O5	XCorr Q5	XCorr S5	Probability A8	Probability G8	Probability K5	Probability M5	Probability O5	Probability Q5	Probability S5	B8	H8	L2	N2	P2	R2	XCorr B8	XCorr H8	XCorr L2	XCorr N2	XCorr P2	XCorr R2	Probability B8	Probability H8	Probability L2	Probability N2	Probability P2	Probability R2	C8
	LIALLEVLSQK	5	8	1	116063573		1226.77	0	2.305e-05	High							3.14294							0							High						3.08233						0						High
	DLGDGVYGFEYYPMVPGTYIVTITWGGQNIGR	1	2	1	116063573	M14(Oxidation)	3554.69	0	0.05772																																								High
	DLGDGVYGFEYYPMVPGTYIVTITWGGQNIGR	1	2	1	116063573		3538.7	0	0.1713																																								High
149999378	inverted formin-2 isoform 2 [Homo sapiens]	1.61	2	1	1	1	Pf02181; Pf06367; Pf06371									0	1.61	1	1
	Sequence	# PSMs	# Proteins	# Protein Groups	Protein Group Accessions	Modifications	MH+ [Da]	q-Value	PEP	A8	G8	K5	M5	O5	Q5	S5	XCorr A8	XCorr G8	XCorr K5	XCorr M5	XCorr O5	XCorr Q5	XCorr S5	Probability A8	Probability G8	Probability K5	Probability M5	Probability O5	Probability Q5	Probability S5	B8	H8	L2	N2	P2	R2	XCorr B8	XCorr H8	XCorr L2	XCorr N2	XCorr P2	XCorr R2	Probability B8	Probability H8	Probability L2	Probability N2	Probability P2	Probability R2	C8
	LASADHFYLLLLAIPCYQLR	1	2	1	149999378	C16(Carboxymethyl)	2378.26	0.003	0.2418																																								High
41393602	complement C1s subcomponent precursor [Homo sapiens]	1.6	1	1	1	2	Pf00084; Pf00089; Pf00431; Pf07645																																	3.3728	1.6	1	1	3.87962	1.6	1	1
	Sequence	# PSMs	# Proteins	# Protein Groups	Protein Group Accessions	Modifications	MH+ [Da]	q-Value	PEP	A8	G8	K5	M5	O5	Q5	S5	XCorr A8	XCorr G8	XCorr K5	XCorr M5	XCorr O5	XCorr Q5	XCorr S5	Probability A8	Probability G8	Probability K5	Probability M5	Probability O5	Probability Q5	Probability S5	B8	H8	L2	N2	P2	R2	XCorr B8	XCorr H8	XCorr L2	XCorr N2	XCorr P2	XCorr R2	Probability B8	Probability H8	Probability L2	Probability N2	Probability P2	Probability R2	C8
	TNFDNDIALVR	2	1	1	41393602		1277.65	0	5.431e-05
223029410	talin-1 [Homo sapiens]	1.46	1	1	1	6	Pf00373; Pf01608; Pf02174; Pf08913; Pf09141; Pf09379	3.22628	1.46	1	1					0	1.46	1	1	7.14934	1.46	1	2									3.50064	1.46	1	1	3.46273	1.46	1	1
	Sequence	# PSMs	# Proteins	# Protein Groups	Protein Group Accessions	Modifications	MH+ [Da]	q-Value	PEP	A8	G8	K5	M5	O5	Q5	S5	XCorr A8	XCorr G8	XCorr K5	XCorr M5	XCorr O5	XCorr Q5	XCorr S5	Probability A8	Probability G8	Probability K5	Probability M5	Probability O5	Probability Q5	Probability S5	B8	H8	L2	N2	P2	R2	XCorr B8	XCorr H8	XCorr L2	XCorr N2	XCorr P2	XCorr R2	Probability B8	Probability H8	Probability L2	Probability N2	Probability P2	Probability R2	C8
	SFTLDFGDYQDGYYSVQTTEGEQIAQLIAGYIDIILK	6	1	1	223029410		4175.04	0	0.01171	High	High						3.22628	3.50064						0	0							High						3.46273						0					High
164519084	rab GTPase-activating protein 1 [Homo sapiens]	1.4	1	1	1	1	Pf00566; Pf00640; Pf02463; Pf12473																													1.85986	1.4	1	1
	Sequence	# PSMs	# Proteins	# Protein Groups	Protein Group Accessions	Modifications	MH+ [Da]	q-Value	PEP	A8	G8	K5	M5	O5	Q5	S5	XCorr A8	XCorr G8	XCorr K5	XCorr M5	XCorr O5	XCorr Q5	XCorr S5	Probability A8	Probability G8	Probability K5	Probability M5	Probability O5	Probability Q5	Probability S5	B8	H8	L2	N2	P2	R2	XCorr B8	XCorr H8	XCorr L2	XCorr N2	XCorr P2	XCorr R2	Probability B8	Probability H8	Probability L2	Probability N2	Probability P2	Probability R2	C8
	QNFEDLHCKFYQLER	1	1	1	164519084	C8(Carboxymethyl)	2027.93	0.002	0.3499																							High						1.85986						0
33598937	scavenger receptor class F member 2 isoform 2 precursor [Homo sapiens]	1.27	2	1	1	1						2.84152	1.27	1	1
	Sequence	# PSMs	# Proteins	# Protein Groups	Protein Group Accessions	Modifications	MH+ [Da]	q-Value	PEP	A8	G8	K5	M5	O5	Q5	S5	XCorr A8	XCorr G8	XCorr K5	XCorr M5	XCorr O5	XCorr Q5	XCorr S5	Probability A8	Probability G8	Probability K5	Probability M5	Probability O5	Probability Q5	Probability S5	B8	H8	L2	N2	P2	R2	XCorr B8	XCorr H8	XCorr L2	XCorr N2	XCorr P2	XCorr R2	Probability B8	Probability H8	Probability L2	Probability N2	Probability P2	Probability R2	C8
	AEVALGAQGPR	1	2	1	33598937		1068.58	0.007	0.04416																						High						2.84152						0
105990532	apolipoprotein B-100 precursor [Homo sapiens]	1.27	1	5	5	6	Pf01347; Pf06448; Pf09172; Pf12491									1.66128	0.26	1	1																					12.4183	1.27	5	5
	Sequence	# PSMs	# Proteins	# Protein Groups	Protein Group Accessions	Modifications	MH+ [Da]	q-Value	PEP	A8	G8	K5	M5	O5	Q5	S5	XCorr A8	XCorr G8	XCorr K5	XCorr M5	XCorr O5	XCorr Q5	XCorr S5	Probability A8	Probability G8	Probability K5	Probability M5	Probability O5	Probability Q5	Probability S5	B8	H8	L2	N2	P2	R2	XCorr B8	XCorr H8	XCorr L2	XCorr N2	XCorr P2	XCorr R2	Probability B8	Probability H8	Probability L2	Probability N2	Probability P2	Probability R2	C8
	KGNVATEISTER	2	1	1	105990532		1304.68	0	0.0005459																																								High
	SPAFTDLHLR	1	1	1	105990532		1156.61	0	0.0001627
	TGISPLALIK	1	1	1	105990532		1012.64	0	0.001987
	ATLYALSHAVNNYHK	1	1	1	105990532		1701.87	0	0.0005725
	DLKVEDIPLAR	1	1	1	105990532		1268.72	0.002	0.03533
115298678	complement C3 precursor [Homo sapiens]	0.96	1	1	1	1	Pf00207; Pf01759; Pf01821; Pf01835; Pf07677; Pf07678; Pf07703; Pf10569; Pf11974									3.98887	0.96	1	1
	Sequence	# PSMs	# Proteins	# Protein Groups	Protein Group Accessions	Modifications	MH+ [Da]	q-Value	PEP	A8	G8	K5	M5	O5	Q5	S5	XCorr A8	XCorr G8	XCorr K5	XCorr M5	XCorr O5	XCorr Q5	XCorr S5	Probability A8	Probability G8	Probability K5	Probability M5	Probability O5	Probability Q5	Probability S5	B8	H8	L2	N2	P2	R2	XCorr B8	XCorr H8	XCorr L2	XCorr N2	XCorr P2	XCorr R2	Probability B8	Probability H8	Probability L2	Probability N2	Probability P2	Probability R2	C8
	DMALTAFVLISLQEAK	1	1	1	115298678	M2(Oxidation)	1765.94	0	0.01625																																								High
345498499	lipopolysaccharide-responsive and beige-like anchor protein isoform 1 [Homo sapiens]	0.81	2	1	1	1	Pf02138; Pf06469; Pf08385									0	0.81	1	1
	Sequence	# PSMs	# Proteins	# Protein Groups	Protein Group Accessions	Modifications	MH+ [Da]	q-Value	PEP	A8	G8	K5	M5	O5	Q5	S5	XCorr A8	XCorr G8	XCorr K5	XCorr M5	XCorr O5	XCorr Q5	XCorr S5	Probability A8	Probability G8	Probability K5	Probability M5	Probability O5	Probability Q5	Probability S5	B8	H8	L2	N2	P2	R2	XCorr B8	XCorr H8	XCorr L2	XCorr N2	XCorr P2	XCorr R2	Probability B8	Probability H8	Probability L2	Probability N2	Probability P2	Probability R2	C8
	LISLVDVLIFASSLGFTEIEAEK	1	2	1	345498499		2494.37	0.007	0.2794																																								High
58530842	desmoplakin isoform II [Homo sapiens]	0.7	2	1	1	1	Pf00681; Pf01576; Pf04111; Pf05557; Pf05622; Pf07888																																	1.89812	0.7	1	1
	Sequence	# PSMs	# Proteins	# Protein Groups	Protein Group Accessions	Modifications	MH+ [Da]	q-Value	PEP	A8	G8	K5	M5	O5	Q5	S5	XCorr A8	XCorr G8	XCorr K5	XCorr M5	XCorr O5	XCorr Q5	XCorr S5	Probability A8	Probability G8	Probability K5	Probability M5	Probability O5	Probability Q5	Probability S5	B8	H8	L2	N2	P2	R2	XCorr B8	XCorr H8	XCorr L2	XCorr N2	XCorr P2	XCorr R2	Probability B8	Probability H8	Probability L2	Probability N2	Probability P2	Probability R2	C8
	NLPLADQGSSHHITVK	1	2	1	58530842		1716.9	0	0.0005598
47132549	fibronectin isoform 6 preproprotein [Homo sapiens]	0.69	5	1	1	2	Pf00039; Pf00040; Pf00041	2.67632	0.69	1	1									3.39282	0.69	1	1
	Sequence	# PSMs	# Proteins	# Protein Groups	Protein Group Accessions	Modifications	MH+ [Da]	q-Value	PEP	A8	G8	K5	M5	O5	Q5	S5	XCorr A8	XCorr G8	XCorr K5	XCorr M5	XCorr O5	XCorr Q5	XCorr S5	Probability A8	Probability G8	Probability K5	Probability M5	Probability O5	Probability Q5	Probability S5	B8	H8	L2	N2	P2	R2	XCorr B8	XCorr H8	XCorr L2	XCorr N2	XCorr P2	XCorr R2	Probability B8	Probability H8	Probability L2	Probability N2	Probability P2	Probability R2	C8
	VPGTSTSATLTGLTR	2	5	1	47132549		1461.79	0	1.834e-05	High							2.67632							0
89191868	von Willebrand factor preproprotein [Homo sapiens]	0.46	1	1	1	1	Pf00092; Pf00093; Pf00094; Pf01826; Pf08742									3.37138	0.46	1	1
	Sequence	# PSMs	# Proteins	# Protein Groups	Protein Group Accessions	Modifications	MH+ [Da]	q-Value	PEP	A8	G8	K5	M5	O5	Q5	S5	XCorr A8	XCorr G8	XCorr K5	XCorr M5	XCorr O5	XCorr Q5	XCorr S5	Probability A8	Probability G8	Probability K5	Probability M5	Probability O5	Probability Q5	Probability S5	B8	H8	L2	N2	P2	R2	XCorr B8	XCorr H8	XCorr L2	XCorr N2	XCorr P2	XCorr R2	Probability B8	Probability H8	Probability L2	Probability N2	Probability P2	Probability R2	C8
	LLDLVFLLDGSSR	1	1	1	89191868		1447.82	0	0.04381																																								High
[truncated: 72 more columns]
