# Supplementary material for: Proteomic signatures of serum albumin-bound proteins from stroke patients with and without endovascular closure of PFO are significantly different and suggest a novel mechanism for cholesterol efflux
Source: Clin Proteomics. 2015 Jan 13;12(1):2. doi: 10.1186/1559-0275-12-2 (PMC4305391; doi:10.1186/1559-0275-12-2)
Supplement: Supplementary file 3 — Additional file 3: Annotation. (XLSX 91 KB) [file 12014_2014_87_MOESM3_ESM.xlsx]

## Sheet: All quan data closure 
Annotation				Ratio of Groups (PreClosure : FollowUp : betalac : )	Total Area (PreClosure)	Total Area (FollowUp)	Total Area (betalac)
>gi|14141193|ref|NP_001004.2| 40S ribosomal protein S9 [Homo sapiens]				1.00 : 2.1 : 1.5	11840000	24640000	17600000
	FTLAKIR			1.00 : 2.1 : 1.5	11840000	24640000	17600000
>gi|32130518|ref|NP_000474.2| apolipoprotein C-II precursor [Homo sapiens]				1.00 : 1.2 : 0.38	614900	753300	230600
	TQQPQQDEM[Oxid]PSPTFLTQVK			1.00 : 1.2 : 0.38	614900	753300	230600
>gi|295054215|ref|NP_001171135.1| telomere-associated protein RIF1 isoform 2 [Homo sapiens]				1.00 : 1.3 : 1.3	1256000	1636000	1604000
	DSFLAQTK			1.00 : 1.3 : 1.3	1256000	1636000	1604000
>gi|4504489|ref|NP_000403.1| histidine-rich glycoprotein precursor [Homo sapiens]				1.00 : 2.4 : 0.93	969300	2559000	761900
	DGYLFQLLR			1.00 : 2.3 : 0.62	250400	564200	156400
	RPSEIVIGQC[Carboxymethyl]K			1.00 : 2.0 : 0.92	451700	885700	415600
	YKEENDDFASFR			1.00 : 1.9 : 0.78	571100	1109000	444100
>gi|194595482|ref|NP_001124159.1| guanylate cyclase soluble subunit alpha-3 isoform D [Homo sapiens]				1.00 : 2.0 : 1.3	5339000	10430000	6989000
	Y[Phosphoryl]C[Carboxymethyl]LFGNNVTLANK			1.00 : 2.0 : 1.3	5339000	10430000	6989000
>gi|41281557|ref|NP_055736.2| latrophilin-1 isoform 2 precursor [Homo sapiens]				1.00 : 1.1 : 0.69	25540000	28780000	17730000
	DPLQ[Deamid]AGDRIYVM[Oxid]PWIPY[Y_94]R[Methyl]			1.00 : 1.1 : 0.69	25540000	28780000	17730000
>gi|94981556|ref|NP_963925.2| protein-glutamine gamma-glutamyltransferase 5 isoform 1 [Homo sapiens]				1.00 : 1.4 : 0.74	46430000	66740000	34200000
	GQAFNLTLY[Phosphoryl]FRNR			1.00 : 1.4 : 0.74	46430000	66740000	34200000
>gi|219803769|ref|NP_001137324.1| trichoplein keratin filament-binding protein [Homo sapiens]				1.00 : 1.4 : 1.2	2187000	3139000	2572000
	QLM[Oxid]Q[Deamid]EEQ[Deamid]DLLAR			1.00 : 1.4 : 1.2	2187000	3139000	2572000
>gi|116812624|ref|NP_775771.3| tau-tubulin kinase 2 [Homo sapiens]				1.00 : 1.7 : 1.4	1483000	2581000	2035000
	QEIDSKEWVIVDK			1.00 : 1.7 : 1.4	1483000	2581000	2035000
>gi|4557323|ref|NP_000031.1| apolipoprotein C-III precursor [Homo sapiens]				1.00 : 2.4 : 0.34	60650000	158400000	24200000
	DALSSVQESQVAQQAR			1.00 : 2.5 : 0.37	54810000	134700000	19770000
	GWVTDGFSSLK			1.00 : 2.7 : 0.28	690400	1889000	190100
	SSVQESQVAQQAR			1.00 : 1.9 : 0.34	358000	672000	122600
	SEAEDASLLSFM[Oxid]QGYM[Oxid]K			1.00 : 4.2 : 1.1	4988000	21130000	5505000
>gi|262118216|ref|NP_115627.6| coiled-coil domain-containing protein 88B precursor [Homo sapiens]				1.00 : 0.99 : 0.75	8678000	8601000	6523000
	EALVEALA[A_42]A[A_42]A[A_42]GRER			1.00 : 0.99 : 0.75	8678000	8601000	6523000
>gi|305632788|ref|NP_001182192.1| PDZ domain-containing protein 7 isoform 1 [Homo sapiens]				1.00 : 1.0 : 0.02	8708000	9132000	143500
	ALLSARSGSP			1.00 : 1.0 : 0.02	8708000	9132000	143500
>gi|22547186|ref|NP_004160.3| serine hydroxymethyltransferase cytosolic isoform 1 [Homo sapiens]				1.00 : 3.6 : 1.2	901200	3202000	1068000
	LAGDK[Methyl]YQAAVQ[Deamid]ALR			1.00 : 3.6 : 1.2	901200	3202000	1068000
>gi|31563537|ref|NP_056097.1| CLIP-associating protein 1 isoform 1 [Homo sapiens]				1.00 : 2.1 : 1.7	17530000	35970000	29780000
	LSA[A_42]KDLR			1.00 : 2.1 : 1.7	17530000	35970000	29780000
>gi|24638454|ref|NP_733765.1| sarcoplasmic/endoplasmic reticulum calcium ATPase 2 isoform b [Homo sapiens]				1.00 : 1.0 : 0.69	4290000	4470000	2975000
	M[M_42]NVFDTELKGLSK			1.00 : 1.0 : 0.69	4290000	4470000	2975000
>gi|119395750|ref|NP_006112.3| keratin type II cytoskeletal 1 [Homo sapiens]				1.00 : 1.1 : 0.34	560800000	634100000	176700000
	SISISVAR			1.00 : 0.95 : 0.43	19230000	18290000	8254000
	NSKIEISELNR			1.00 : 6.1 : 0.47	5185000	30060000	2940000
	SLVNLGGSK			1.00 : 0.94 : 0.45	31060000	29310000	14130000
	SKAEAESLYQSK			1.00 : 0.92 : 0.42	43610000	39100000	19000000
	TNAENEFVTIKK			1.00 : 1.3 : 0.59	73060000	95710000	45950000
	TLLEGEESR			1.00 : 0.71 : 0.32	46300000	32940000	14820000
	AQYEDIAQK			1.00 : 1.0 : 0.57	42330000	43150000	24060000
	AEAESLYQSK			1.00 : 0.71 : 0.38	20950000	14830000	7898000
	NVEIDPEIQK			1.00 : 1.5 : 0.89	2620000	4034000	2323000
	RTLLEGEESR			1.00 : 2.3 : 0.42	1957000	4591000	813200
	TNAENEFVTIK			1.00 : 0.86 : 0.31	34620000	29880000	10850000
	NAENEFVTIKK			1.00 : 0.66 : 0.36	1985000	1309000	721900
	SLDLDSIIAEVK			1.00 : 1.3 : 0.11	66920000	88270000	7649000
	NMQDM[Oxid]VEDYR			1.00 : 1.8 : 0.97	304000	541000	296300
	NM[Oxid]QDM[Oxid]VEDYR			1.00 : 0.88 : 0.85	200400	175600	170200
	LDSELKNM[Oxid]QDM[Oxid]VEDYR			1.00 : 3.1 : 2.8	486800	1644000	1276000
	SLNNQFASFIDK			1.00 : 1.5 : 0.26	38440000	59050000	10040000
	SLNN[Deamid]QFASFIDK			1.00 : 4.0 : 3.0	100500	406200	303100
	SLN[Deamid]NQFASFIDK			1.00 : 4.0 : 3.0	100500	406200	303100
	WELLQQVDTSTR			1.00 : 0.98 : 0.19	74100000	72420000	14170000
	GGGGGGYGSGGSSYGSGGGSYGSGGGGGGGR			1.00 : 1.1 : 0.11	25470000	24460000	2781000
	SGGGFSSGSAGIINYQR			1.00 : 1.5 : 0.18	9370000	14300000	1710000
	QISNLQQSISDAEQR			1.00 : 0.67 : 0.09	5479000	3647000	506900
	FSSC[Carboxymethyl]GGGGGSFGAGGGFGSR			1.00 : 1.9 : 0.04	27190000	50340000	993400
>gi|12232463|ref|NP_073614.1| rab-like protein 5 isoform a [Homo sapiens]				1.00 : 1.8 : 0.98	5810000	10650000	5668000
	YLKSIINSM[Oxid]SESR[Methyl]			1.00 : 1.8 : 0.98	5810000	10650000	5668000
>gi|130492454|ref|NP_055989.1| zinc finger RNA-binding protein 2 isoform 1 [Homo sapiens]				1.00 : 1.2 : 0.89	2466000	2879000	2192000
	VNPDLPIA[A_42]T[Phosphoryl]EPSSR			1.00 : 1.2 : 0.89	2466000	2879000	2192000
>gi|226052117|ref|NP_001139653.1| heterogeneous nuclear ribonucleoprotein C-like [Homo sapiens]				1.00 : 1.6 : 0.36	448700	724200	159700
	AAVAGEDGRM[Oxid]IASQVVDINL			1.00 : 1.6 : 0.36	448700	724200	159700
>gi|119226217|ref|NP_115986.3| membrane-spanning 4-domains subfamily A member 14 isoform 1 [Homo sapiens]				1.00 : 1.5 : 0.62	58140000	86380000	35960000
	S[Phosphoryl]LDQQIKDWLSPK[Acet]			1.00 : 1.5 : 0.62	58140000	86380000	35960000
>gi|4507357|ref|NP_003555.1| transgelin-2 [Homo sapiens]				1.00 : 1.4 : 0.71	47960000	66730000	34200000
	QMEQ[Deamid]ISQFLQAAER			1.00 : 1.4 : 0.71	47960000	66730000	34200000
>gi|133922562|ref|NP_068800.2| phosphoglucomutase-like protein 5 [Homo sapiens]				1.00 : 1.5 : 0.86	33330000	50830000	28570000
	ATLR[Methyl]LYAESYER[Methyl]			1.00 : 1.5 : 0.86	33330000	50830000	28570000
>gi|32698686|ref|NP_055383.1| polypeptide N-acetylgalactosaminyltransferase 5 [Homo sapiens]				1.00 : 1.5 : 1.0	23580000	35650000	23870000
	IDVTLSPR			1.00 : 1.5 : 1.0	23580000	35650000	23870000
>gi|4557894|ref|NP_000230.1| lysozyme C precursor [Homo sapiens]				1.00 : 2.7 : 0.86	6669000	17930000	5765000
	STDYGIFQINSR			1.00 : 2.7 : 0.86	6669000	17930000	5765000
>gi|13489095|ref|NP_075556.1| sialoadhesin precursor [Homo sapiens]				1.00 : 0.84 : 0.36	11410000	9637000	4066000
	WLQEGPAASLSFLVATR[Methyl]AHAGAYSC[Carboxymethyl]Q[Deamid]AQ[Deamid]DAQGT[Phosphoryl]R			1.00 : 0.84 : 0.36	11410000	9637000	4066000
>gi|18375655|ref|NP_055184.2| tyrosine-protein phosphatase non-receptor type 18 isoform 1 [Homo sapiens]				1.00 : 1.2 : 1.2	1366000	1620000	1622000
	Y[Y_94]KDVLPYDQTR			1.00 : 1.2 : 1.2	1366000	1620000	1622000
>gi|7706133|ref|NP_057682.1| palmitoyltransferase ZDHHC3 isoform 2 [Homo sapiens]				1.00 : 0.83 : 1.1	4463000	4309000	4788000
	K[Methyl]PEY[Phosphoryl]LQPEK[Methyl]			1.00 : 0.47 : 0.88	3640000	1721000	3210000
	AVFGH[Oxid]PFSLGWASPFA[A_42]TPDQGKA[A_42]DPYQY[Phosphoryl]VV			1.00 : 2.0 : 1.2	1308000	2588000	1578000
>gi|4504351|ref|NP_000510.1| hemoglobin subunit delta [Homo sapiens]				1.00 : 1.2 : 0.23	257700	319400	59590
	VHLTPEEK			1.00 : 1.2 : 0.23	257700	319400	59590
>gi|153792144|ref|NP_525021.3| ATP-binding cassette sub-family A member 10 [Homo sapiens]				1.00 : 2.8 : 1.0	1192000	3389000	1197000
	K[Acet]VFLSNGK[Acet]			1.00 : 2.8 : 1.0	1192000	3389000	1197000
>gi|111118976|ref|NP_001835.3| collagen alpha-1(II) chain isoform 1 precursor [Homo sapiens]				1.00 : 1.8 : 0.14	1123000	2048000	154100
	C[Carboxymethyl]QGQDVQ[Deamid]EAGSC[Carboxymethyl]VQ[Deamid]DGQ[Deamid]RY[Y_94]NDK			1.00 : 1.8 : 0.14	1123000	2048000	154100
>gi|70906435|ref|NP_005132.2| fibrinogen beta chain isoform 1 preproprotein [Homo sapiens]				1.00 : 1.1 : 0.79	652700000	891900000	584900000
	KWDPYK			1.00 : 0.89 : 1.1	6208000	5508000	6744000
	SILENLR			1.00 : 2.1 : 1.7	17530000	35970000	29780000
	YQISVNK			1.00 : 1.00 : 0.93	21900000	21800000	20310000
	GSWYSM[Oxid]R			1.00 : 0.89 : 1.2	250200	222100	290200
	EC[Carboxymethyl]EEIIR			1.00 : 0.49 : 0.99	11130000	5423000	11020000
	K[Acet]GGETSEM[Oxid]YLIQPDSSVKPYR			1.00 : 3.2 : 2.1	1654000	5152000	3517000
	QDGSVDFGR			1.00 : 1.5 : 1.3	21100000	31680000	26590000
	AHYGGFTVQNEANK			1.00 : 1.3 : 1.0	69860000	87350000	71340000
	HGTDDGVVWMNWK			1.00 : 1.7 : 2.1	1896000	3206000	4038000
	DRDNDGWLTSDPR			1.00 : 1.2 : 1.2	920900	1074000	1139000
	IRPFFPQQ			1.00 : 1.6 : 1.1	40010000	65930000	45010000
	HGTDDGVVWM[Oxid]NWK			1.00 : 2.0 : 1.7	2747000	5628000	4531000
	REEAPSLRPAPPPISGGGYR			1.00 : 1.5 : 1.0	41720000	59750000	41340000
	A[A_42]H[Oxid]YGGFTVQNEANK			1.00 : 1.7 : 1.0	6061000	9779000	6645000
	EC[Carboxymethyl]EEIIRK			1.00 : 0.71 : 1.1	1347000	956700	1423000
	QDGSVDFGRK			1.00 : 1.5 : 1.5	2536000	3865000	3848000
	TVQNEANKYQISVNK			1.00 : 1.6 : 2.0	537100	852900	1045000
	QC[Carboxymethyl]SKEDGGGWWYNR			1.00 : 1.4 : 1.6	1710000	2430000	2841000
	PAPPPISGGGYR			1.00 : 0.41 : 0.78	4407000	1829000	3433000
	DNEEGFFSAR			1.00 : 1.4 : 1.1	293300	402800	321400
	DNENVVNEYSSELEK			1.00 : 1.2 : 0.70	98620000	116100000	68830000
	AHYGGFTVQNEANKYQISVNK			1.00 : 1.4 : 0.66	6019000	9550000	3670000
	KGGETSEMYLIQPDSSVKPYR			1.00 : 1.5 : 1.5	11610000	17180000	17640000
	KGGETSEM[Oxid]YLIQPDSSVKPYR			1.00 : 2.0 : 1.2	12500000	26570000	14790000
	KAPDAGGC[Carboxymethyl]LHAD			1.00 : 0.95 : 0.98	412100	389500	403100
	TM[Oxid]TIHNGM[Oxid]FFSTYDR			1.00 : 1.6 : 0.86	1455000	2257000	1245000
	TM[Oxid]TIHN[Deamid]GM[Oxid]FFSTYDR			1.00 : 1.5 : 0.96	649900	993100	627100
	EDGGGWWYNR			1.00 : 1.2 : 1.1	35810000	42380000	40310000
	DNDGWLTSDPR			1.00 : 1.4 : 1.1	21970000	30070000	23280000
	EEAPSLRPAPPPISGGGYR			1.00 : 1.3 : 0.92	69560000	96580000	60850000
	QGFGNVATNTDGK			1.00 : 1.3 : 1.2	31810000	40070000	37260000
	IQKLESDVSAQM[Oxid]EYC[Carboxymethyl]R			1.00 : 1.6 : 1.5	518600	825900	785100
	WDPYKQGFGNVATNTDGK			1.00 : 1.6 : 1.7	1864000	2916000	3186000
	M[Oxid]GPTELLIEM[Oxid]EDWKGDK			1.00 : 2.4 : 1.9	659000	1556000	1260000
	VNDNEEGFFSAR			1.00 : 1.6 : 1.2	13630000	21830000	16240000
	DNDGWLTSDPRK			1.00 : 1.4 : 1.1	1612000	2297000	1829000
	QVKDNENVVNEYSSELEK			1.00 : 2.6 : 1.4	5793000	15250000	8142000
	VYC[Carboxymethyl]DMNTENGGWTVIQNR			1.00 : 1.2 : 1.9	871300	1049000	1679000
	GGETSEMYLIQPDSSVKPYR			1.00 : 2.2 : 0.85	4112000	8848000	3481000
	GGETSEM[Oxid]YLIQPDSSVKPYR			1.00 : 1.9 : 0.84	6574000	12760000	5415000
	QGVNDNEEGFFSAR			1.00 : 1.2 : 0.74	10360000	12710000	7626000
	LESDVSAQMEYC[Carboxymethyl]R			1.00 : 1.7 : 2.5	480900	799300	1218000
	LESDVSAQM[Oxid]EYC[Carboxymethyl]R			1.00 : 1.4 : 1.3	3170000	4490000	4204000
	TPC[Carboxymethyl]TVSC[Carboxymethyl]NIPVVSGK			1.00 : 0.81 : 0.78	29120000	23690000	22590000
	YYWGGQYTWDM[Oxid]AK			1.00 : 1.5 : 1.3	3043000	4567000	4047000
	TPC[Carboxymethyl]TVSC[Carboxymethyl]NIPVVSGKEC[Carboxymethyl]EEIIR			1.00 : 0.56 : 0.23	18640000	10380000	4225000
	M[Oxid]GPTELLIEM[Oxid]EDWK			1.00 : 2.5 : 1.2	942300	2358000	1093000
	DNENVVN[Deamid]EYSSELEK			1.00 : 1.1 : 0.71	716700	755800	511000
	NYC[Carboxymethyl]GLPGEYWLGNDK			1.00 : 1.0 : 0.52	49630000	51620000	25710000
	VYC[Carboxymethyl]DM[Oxid]NTEN[Deamid]GGWTVIQNR			1.00 : 1.8 : 1.5	2599000	4676000	3774000
>gi|112420958|ref|NP_861524.2| DNA polymerase nu [Homo sapiens]				1.00 : 3.0 : 2.0	23540000	71730000	46410000
	LK[Methyl]DY[Phosphoryl]GLWQLFR[Methyl]			1.00 : 3.0 : 2.0	23540000	71730000	46410000
>gi|188536110|ref|NP_689824.2| leucine-rich repeat neuronal protein 4 precursor [Homo sapiens]				1.00 : 1.1 : 0.05	14480000	15360000	673500
	AFAC[Carboxymethyl]FPALQLLNLSC[Carboxymethyl]TALGR			1.00 : 1.1 : 0.05	14480000	15360000	673500
>gi|237757349|ref|NP_079117.3| proline-rich protein 5-like isoform a [Homo sapiens]				1.00 : 2.2 : 2.0	386700	836200	756100
	Q[Deamid]VVS[Phosphoryl]PFLGISGDRSFSGPTYTLAR			1.00 : 2.2 : 2.0	386700	836200	756100
>gi|148277064|ref|NP_853530.2| protein CASP isoform a [Homo sapiens]				1.00 : 0.86 : 1.6	2556000	2188000	4010000
	ENSASQ[Deamid]ISQLEQQLSAKNSTLK[Methyl]			1.00 : 0.86 : 1.6	2556000	2188000	4010000
>gi|28372503|ref|NP_542785.1| keratin type II cytoskeletal 72 isoform 1 [Homo sapiens]				1.00 : 0.72 : 1.4	165000	119500	233000
	AQYEEIALK			1.00 : 0.72 : 1.4	165000	119500	233000
>gi|88703045|ref|NP_060774.2| proline-rich protein 11 [Homo sapiens]				1.00 : 1.5 : 0.79	3308000	4885000	2609000
	DTIFPSR			1.00 : 1.5 : 0.79	3308000	4885000	2609000
>gi|310118308|ref|XP_001714536.2| PREDICTED: hypothetical protein LOC441239 [Homo sapiens]				1.00 : 1.1 : 0.02	9052000	10350000	147000
	T[Phosphoryl]RSPAAQAEPHR			1.00 : 1.1 : 0.02	9052000	10350000	147000
>gi|196162717|ref|NP_001124500.1| ubiquitin-like-conjugating enzyme ATG10 [Homo sapiens]				1.00 : 1.4 : 1.3	5974000	8110000	7550000
	YEYHVLYSC[Carboxymethyl]SYQVPVLYFR[Methyl]			1.00 : 1.4 : 1.3	5974000	8110000	7550000
>gi|355594753|ref|NP_001822.3| clusterin preproprotein [Homo sapiens]				1.00 : 1.4 : 0.83	66970000	128800000	39630000
	KTLLSNLEEAK			1.00 : 2.8 : 0.45	3956000	11380000	1792000
	FM[Oxid]ETVAEK			1.00 : 2.5 : 1.2	1338000	3301000	1615000
	YVNKEIQNAVN[Deamid]GVK			1.00 : 3.6 : 0.83	1039000	3384000	850000
	EIQNAVNGVK			1.00 : 1.5 : 0.51	5110000	7411000	2585000
	EIQNAVN[Deamid]GVK			1.00 : 1.7 : 0.48	2236000	3765000	1068000
	IDSLLENDR			1.00 : 0.98 : 0.33	1741000	1707000	578900
	TLLSNLEEAK			1.00 : 2.0 : 0.39	4488000	9047000	1749000
	EILSVDC[Carboxymethyl]STNNPSQAK			1.00 : 1.4 : 0.75	20530000	29730000	15590000
	TLLSNLEEAKK			1.00 : 3.5 : 0.57	2224000	7837000	1263000
	ELDESLQVAER			1.00 : 1.4 : 0.33	5657000	8035000	1880000
	DQTVSDNELQEM[Oxid]SNQGSK			1.00 : 3.3 : 1.2	5139000	15590000	6318000
	ASSIIDELFQDR			1.00 : 1.4 : 0.17	5339000	7667000	891300
	EPQDTYHYLPF			1.00 : 1.1 : 0.28	3902000	4212000	1093000
	VTTVASHTSDSDVPSGVTEVVVK			1.00 : 2.0 : 0.23	1794000	3751000	380400
	YVNKEIQNAVNGVK			1.00 : 3.3 : 0.69	1607000	5286000	1101000
	DQTVSDNELQEMSNQGSK			1.00 : 3.2 : 0.73	2822000	9001000	2073000
>gi|23097323|ref|NP_689839.1| zinc finger protein 92 isoform 2 [Homo sapiens]				1.00 : 1.7 : 1.3	571000	971800	760900
	RN[Deamid]HM[Oxid]EDK[Methyl]PY[Y_94]K			1.00 : 1.7 : 1.3	571000	971800	760900
>gi|5453992|ref|NP_006255.1| tyrosine-protein phosphatase non-receptor type 13 isoform 2 [Homo sapiens]				1.00 : 1.6 : 0.78	1707000	2749000	1325000
	GFN[Deamid]M[Oxid]GRAISTGSLASSTLN[Deamid]K[Methyl]			1.00 : 1.6 : 0.78	1707000	2749000	1325000
>gi|115430241|ref|NP_065731.3| N-terminal kinase-like protein isoform A [Homo sapiens]				1.00 : 1.00 : 2.7	694500	691800	1900000
	LGGLDYMYSAQGNGGGPPR			1.00 : 1.00 : 2.7	694500	691800	1900000
>gi|26986534|ref|NP_060757.4| rho GTPase-activating protein 12 [Homo sapiens]				1.00 : 1.1 : 2.1	2280000	2619000	4794000
	GYIKDQVFGSNLA[A_42]NLC[Carboxymethyl]QR			1.00 : 1.1 : 2.1	2280000	2619000	4794000
>gi|344217735|ref|NP_001230693.1| rab GTPase-activating protein 1-like isoform D [Homo sapiens]				1.00 : 1.3 : 0.43	43540000	57130000	18860000
	IQ[Deamid]ELEHQ[Deamid]R[Methyl]GALM[Oxid]NEIQAAK			1.00 : 1.3 : 0.43	43540000	57130000	18860000
>gi|21735614|ref|NP_003652.2| apolipoprotein L1 isoform a precursor [Homo sapiens]				1.00 : 2.0 : 1.1	176600	357800	191400
	VTEPISAESGEQVER			1.00 : 2.0 : 1.1	176600	357800	191400
>gi|36031016|ref|NP_060487.2| uncharacterized protein C10orf118 [Homo sapiens]				1.00 : 2.2 : 1.8	16370000	35970000	29780000
	LSLEINR			1.00 : 2.2 : 1.8	16370000	35970000	29780000
>gi|115529475|ref|NP_006458.2| DNA-directed RNA polymerase III subunit RPC7 [Homo sapiens]				1.00 : 0.47 : 0.29	15650000	7396000	4567000
	KMEELEK			1.00 : 0.47 : 0.29	15650000	7396000	4567000
>gi|52426735|ref|NP_001139.3| ankyrin-2 isoform 1 [Homo sapiens]				1.00 : 1.1 : 1.2	5929000	6544000	7209000
	ES[Phosphoryl]ES[Phosphoryl]DQEQ[Deamid]EEEIDMTS[Phosphoryl]EK			1.00 : 1.1 : 1.2	5929000	6544000	7209000
>gi|119703749|ref|NP_116210.2| hydrocephalus-inducing protein homolog isoform a [Homo sapiens]				1.00 : 1.7 : 0.72	653400000	1098000000	469400000
	SH[Oxid]LNFSSLLIGR			1.00 : 1.7 : 0.72	653400000	1098000000	469400000
>gi|11321561|ref|NP_000604.1| hemopexin precursor [Homo sapiens]				1.00 : 0.79 : 0.56	3512000	2792000	1963000
	LYLVQGTQVYVFLTK			1.00 : 0.79 : 0.56	3512000	2792000	1963000
>gi|130977759|ref|NP_003206.2| tyrosine-protein kinase Tec [Homo sapiens]				1.00 : 1.6 : 1.2	6785000	11180000	8469000
	LASN[Deamid]Y[Y_94]VYEVMLR			1.00 : 1.6 : 1.2	6785000	11180000	8469000
>gi|167830411|ref|NP_000897.3| atrial natriuretic peptide receptor 1 precursor [Homo sapiens]				1.00 : 2.0 : 1.0	2737000	5388000	2809000
	IGIHT[Phosphoryl]GPVC[Carboxymethyl]AGVVGLK[Methyl]			1.00 : 2.0 : 1.0	2737000	5388000	2809000
>gi|62548854|ref|NP_001015048.1| BAG family molecular chaperone regulator 5 isoform b [Homo sapiens]				1.00 : 1.5 : 0.86	33330000	50820000	28580000
	NYIR[Methyl]LEELLT[Phosphoryl]K[Methyl]			1.00 : 1.5 : 0.86	33330000	50820000	28580000
>gi|13129068|ref|NP_076983.1| nucleolar complex protein 4 homolog [Homo sapiens]				1.00 : 1.2 : 0.96	155200000	192400000	149200000
	LSAVSLPR			1.00 : 1.2 : 0.96	155200000	192400000	149200000
>gi|27923592|ref|NP_777635.1| SEC14-like protein 3 [Homo sapiens]				1.00 : 2.3 : 1.3	444800	1038000	563500
	KIIVLGN[Deamid]N[Deamid]WK			1.00 : 2.3 : 1.3	444800	1038000	563500
>gi|341916194|ref|XP_003403643.1| PREDICTED: complement C4-A isoform 1 [Homo sapiens]				1.00 : 0.78 : 0.53	3020000	2342000	1614000
	LGQYASPTAK			1.00 : 0.78 : 0.53	3020000	2342000	1614000
>gi|4502163|ref|NP_001638.1| apolipoprotein D precursor [Homo sapiens]				1.00 : 1.6 : 0.60	27370000	39060000	16770000
	WYEIEK			1.00 : 1.7 : 0.57	1438000	2505000	818500
	VLNQELR			1.00 : 1.2 : 0.65	4903000	5970000	3203000
	IPTTFEN[Deamid]GR			1.00 : 1.5 : 0.58	2308000	3371000	1328000
	NILTSNNIDVK			1.00 : 1.3 : 0.56	3889000	5118000	2162000
	MTVTDQVNC[Carboxymethyl]PK			1.00 : 0.67 : 0.60	1419000	951900	855400
	M[Oxid]TVTDQVNC[Carboxymethyl]PK			1.00 : 1.5 : 1.1	388500	585100	445000
	NPNLPPETVDSLK			1.00 : 1.3 : 0.80	1656000	2088000	1318000
	C[Carboxymethyl]PNPPVQENFDVNK			1.00 : 1.6 : 0.61	11460000	18470000	6962000
>gi|327365361|ref|NP_056288.2| HEAT repeat-containing protein 5A [Homo sapiens]				1.00 : 2.6 : 1.1	939900	2490000	1066000
	AVLAC[Carboxymethyl]LRQLVQ[Deamid]R			1.00 : 2.6 : 1.1	939900	2490000	1066000
>gi|120587027|ref|NP_065769.3| ubiquitin carboxyl-terminal hydrolase 31 [Homo sapiens]				1.00 : 1.4 : 0.74	46490000	66830000	34280000
	LPGSK[Acet]PASVTSAA[A_42]S[Phosphoryl]SR			1.00 : 1.4 : 0.74	46490000	66830000	34280000
>gi|79750944|ref|NP_115548.1| ubiquitin carboxyl-terminal hydrolase 42 [Homo sapiens]				1.00 : 1.2 : 1.2	2298000	2729000	2684000
	YYH[Oxid]DRYALYAA[A_42]R			1.00 : 1.2 : 1.3	1509000	1821000	1907000
	YYH[Oxid]DRYALYA[A_42]AR			1.00 : 0.95 : 1.1	953600	908000	1063000
>gi|145312265|ref|NP_150296.3| serine/threonine-protein kinase/endoribonuclease IRE2 [Homo sapiens]				1.00 : 0.54 : 0.69	6614000	3544000	4580000
	QTGDLK[Acet]WTLR			1.00 : 0.54 : 0.69	6614000	3544000	4580000
>gi|131412225|ref|NP_705694.2| keratin type I cytoskeletal 13 isoform a [Homo sapiens]				1.00 : 1.3 : 0.32	37210000	42420000	11050000
	QSVEADINGLRR			1.00 : 0.45 : 0.30	4950000	1968000	1629000
	QSVEADINGLR			1.00 : 0.90 : 0.13	2991000	2686000	391600
	ALEEANADLEVK			1.00 : 1.2 : 0.32	29090000	36020000	9216000
	QSVEADIN[Deamid]GLRR			1.00 : 4.7 : 0.39	959800	4464000	374900
>gi|66347875|ref|NP_001724.3| complement C1r subcomponent precursor [Homo sapiens]				1.00 : 1.6 : 0.90	846100	1568000	675400
	C[Carboxymethyl]LPVC[Carboxymethyl]GKPVNPVEQR			1.00 : 1.3 : 0.89	538000	714000	476800
	ESEQGVYTC[Carboxymethyl]TAQGIWK			1.00 : 1.7 : 0.79	510900	853500	406000
>gi|5031839|ref|NP_005545.1| keratin type II cytoskeletal 6A [Homo sapiens]				1.00 : 1.4 : 0.28	18390000	19150000	4889000
	YEELQVTAGR			1.00 : 2.0 : 0.42	8379000	17040000	3495000
	AIGGGLSSVGGGSSTIK			1.00 : 0.18 : 0.14	11550000	2116000	1640000
>gi|21955172|ref|NP_665696.1| pleckstrin homology-like domain family B member 2 isoform c [Homo sapiens]				1.00 : 1.5 : 1.5	1174000	1702000	1739000
	YSSSSLSHM[Oxid]GAYSRSLPR			1.00 : 1.5 : 1.5	1174000	1702000	1739000
>gi|255652962|ref|NP_001157397.1| leucine-rich repeat and transmembrane domain-containing protein 2 precursor [Homo sapiens]				1.00 : 1.6 : 0.60	10940000	17620000	6605000
	LDLSN[Deamid]NFLDRLPR			1.00 : 1.6 : 0.60	10940000	17620000	6605000
>gi|156523970|ref|NP_001613.2| alpha-2-HS-glycoprotein preproprotein [Homo sapiens]				1.00 : 2.4 : 0.50	2934000	6938000	1593000
	TVVQPSVGAAAGPVVPPC[Carboxymethyl]PGR			1.00 : 2.4 : 0.50	2934000	6938000	1593000
>gi|8922528|ref|NP_060613.1| kelch-like protein 11 precursor [Homo sapiens]				1.00 : 1.4 : 0.74	46450000	66770000	34220000
	Q[Deamid]MQEIHRHALN[Deamid]MR[Methyl]			1.00 : 1.4 : 0.74	46450000	66770000	34220000
>gi|4505981|ref|NP_002695.1| platelet basic protein preproprotein [Homo sapiens]				1.00 : 0.50 : 0.22	1594000	868800	300600
	NIQSLEVIGK			1.00 : 0.51 : 0.21	1088000	560300	224400
	KIC[Carboxymethyl]LDPDAPR			1.00 : 0.47 : 0.24	657900	308400	158800
>gi|4506467|ref|NP_002897.1| radixin [Homo sapiens]				1.00 : 0.83 : 0.68	11500000	9596000	7803000
	EAILNDEIYC[Carboxymethyl]PPETAVLLASY[Phosphoryl]AVQ[Deamid]AK[Methyl]YGDYN[Deamid]K			1.00 : 0.83 : 0.68	11500000	9596000	7803000
>gi|156627557|ref|NP_001096121.1| zinc finger protein 554 [Homo sapiens]				1.00 : 1.7 : 1.3	2380000	3983000	3002000
	IIDC[Carboxymethyl]GKAFY[Y_94]QNR			1.00 : 1.7 : 1.3	2380000	3983000	3002000
>gi|157388927|ref|NP_060379.2| required for meiotic nuclear division protein 1 homolog [Homo sapiens]				1.00 : 1.5 : 1.0	23580000	35640000	23870000
	VEVTSLPR			1.00 : 1.5 : 1.0	23580000	35640000	23870000
>gi|145309328|ref|NP_775733.3| papilin precursor [Homo sapiens]				1.00 : 1.5 : 0.62	58190000	86450000	36000000
	YR[Methyl]WLPYY[Y_94]SAPNK[Methyl]			1.00 : 1.5 : 0.62	58190000	86450000	36000000
>gi|33383235|ref|NP_060988.3| protein MCM10 homolog isoform 2 [Homo sapiens]				1.00 : 1.5 : 0.77	1587000	2456000	1226000
	M[Oxid]TSAPSQ[Deamid]PLQ[Deamid]TISR			1.00 : 1.5 : 0.77	1587000	2456000	1226000
>gi|24119203|ref|NP_705935.1| tropomyosin alpha-3 chain isoform 2 [Homo sapiens]				1.00 : 2.1 : 1.2	145800	313100	169800
	IQLVEEELDR			1.00 : 2.1 : 1.2	145800	313100	169800
>gi|291045225|ref|NP_596869.4| titin isoform N2-A [Homo sapiens]				1.00 : 0.51 : 1.2	2915000	1474000	3358000
	EGQT[Phosphoryl]C[Carboxymethyl]T[Phosphoryl]M[Oxid]TC[Carboxymethyl]QFS[Phosphoryl]VPNVK			1.00 : 0.51 : 1.2	2915000	1474000	3358000
>gi|19923106|ref|NP_000437.3| serum paraoxonase/arylesterase 1 precursor [Homo sapiens]				1.00 : 1.9 : 0.46	4883000	10670000	1878000
	LLIGTVFHK			1.00 : 2.5 : 0.68	315400	787100	213900
	EVQPVELPNC[Carboxymethyl]NLVK			1.00 : 2.0 : 0.46	3004000	6131000	1377000
	IFFYDSENPPASEVLR			1.00 : 2.2 : 0.44	1689000	3752000	736800
>gi|110578663|ref|NP_940866.2| serine protease 55 isoform 1 precursor [Homo sapiens]				1.00 : 1.1 : 0.49	2020000	2256000	999100
	NTPGIY[Y_94]TSLVNY[Phosphoryl]N[Deamid]LWIEK[Methyl]			1.00 : 1.1 : 0.49	2020000	2256000	999100
>gi|258613943|ref|NP_001158222.1| aspartyl/asparaginyl beta-hydroxylase isoform f [Homo sapiens]				1.00 : 1.9 : 1.1	697400000	1326000000	761100000
	GLFLPEDENLREK[Acet]			1.00 : 1.9 : 1.1	697400000	1326000000	761100000
>gi|5031975|ref|NP_005875.1| serine/threonine-protein kinase PAK 4 isoform 1 [Homo sapiens]				1.00 : 1.2	165500	197000
	AGPEK[Acet]RPK			1.00 : 1.2	165500	197000
>gi|24432067|ref|NP_660289.2| protein FRA10AC1 [Homo sapiens]				1.00 : 2.3 : 1.2	6661000	15520000	7666000
	GQFFC[Carboxymethyl]GNKY[Phosphoryl]C[Carboxymethyl]DK			1.00 : 2.3 : 1.2	6661000	15520000	7666000
>gi|5730120|ref|NP_006546.1| synaptobrevin homolog YKT6 [Homo sapiens]				1.00 : 1.4 : 0.74	46420000	66740000	34200000
	IILHN[Deamid]T[Phosphoryl]M[Oxid]ESLLER[Methyl]			1.00 : 1.4 : 0.74	46420000	66740000	34200000
>gi|170295807|ref|NP_001116224.1| neuroserpin precursor [Homo sapiens]				1.00 : 0.23 : 0.43	8097000	1859000	3441000
	EIFLS[Phosphoryl]K[Acet]A[A_42]IH[Oxid]K			1.00 : 0.23 : 0.43	8097000	1859000	3441000
>gi|91754185|ref|NP_689976.2| protein AKNAD1 [Homo sapiens]				1.00 : 1.1	1039000	1094000
	IKQ[Deamid]DSPY[Y_94]HLQDK[Methyl]			1.00 : 1.1	1039000	1094000
>gi|125346192|ref|NP_996777.2| zinc finger protein 790 [Homo sapiens]				1.00 : 1.7 : 1.1	43690000	72600000	46700000
	TC[Carboxymethyl]EKR[Methyl]PTFNQHTVFNLHQ[Deamid]R[Methyl]			1.00 : 1.7 : 1.1	21850000	36300000	23350000
	TC[Carboxymethyl]EKR[Methyl]PTFNQ[Deamid]HTVFNLHQR[Methyl]			1.00 : 1.7 : 1.1	21850000	36300000	23350000
>gi|50301232|ref|NP_079151.2| synaptopodin 2-like protein isoform b [Homo sapiens]				1.00 : 1.1 : 0.69	25530000	28780000	17720000
	FSA[A_42]T[Phosphoryl]RTGLQAHVWRPGAGH[Oxid]Q			1.00 : 1.1 : 0.69	25530000	28780000	17720000
>gi|119395754|ref|NP_000415.2| keratin type II cytoskeletal 5 [Homo sapiens]				1.00 : 1.0 : 0.36	24030000	24870000	7430000
	TSFTSVSR			1.00 : 1.6 : 0.80	524400	848800	418900
	QLDSIVGER			1.00 : 1.6 : 0.17	377000	616900	63700
	AQYEEIANR			1.00 : 0.64 : 0.35	6610000	4231000	2287000
	ISISTSGGSFR			1.00 : 1.2 : 0.38	5853000	6797000	2204000
	YEELQQTAGR			1.00 : 0.52 : 0.39	5856000	3052000	2293000
	SFSTASAITPSVSR			1.00 : 0.89 : 0.22	4197000	3724000	941300
	VSLAGAC[Carboxymethyl]GVGGYGSR			1.00 : 0.94 : 0.15	5943000	5608000	881500
>gi|4502157|ref|NP_001636.1| apolipoprotein C-I precursor [Homo sapiens]				1.00 : 1.2 : 0.28	880800	1080000	244000
	LKEFGNTLEDK			1.00 : 1.2 : 0.28	880800	1080000	244000
>gi|24415404|ref|NP_055426.1| midasin [Homo sapiens]				1.00 : 1.1 : 0.05	3752000	4107000	185200
	Q[Deamid]FPLHEK			1.00 : 1.1 : 0.05	3752000	4107000	185200
>gi|4557321|ref|NP_000030.1| apolipoprotein A-I preproprotein [Homo sapiens]				1.00 : 1.2 : 0.34	127500000	241800000	53320000
	ATEHLSTLSEK			1.00 : 1.2 : 0.34	31280000	38100000	10300000
	LAEYHAK			1.00 : 2.3 : 0.48	424000	963300	202100
	THLAPYSDELR			1.00 : 1.3 : 0.33	28510000	42880000	10030000
	QKVEPLR			1.00 : 3.2 : 0.57	732600	2342000	414900
	AELQEGAR			1.00 : 1.2 : 0.40	404900	467800	160300
	LHELQEK			1.00 : 1.4 : 0.37	4145000	5722000	1515000
	VQPYLDDFQKK			1.00 : 4.7 : 0.97	5923000	26520000	5696000
	AKPALEDLR			1.00 : 2.0 : 0.37	1724000	3454000	642700
	LSPLGEEMR			1.00 : 2.5 : 0.42	923700	2334000	389100
	LSPLGEEM[Oxid]R			1.00 : 1.8 : 0.50	7061000	12850000	3519000
	THLAPYSDELRQR			1.00 : 2.1 : 0.66	259800	549900	171700
	QKLHELQEK			1.00 : 3.1 : 0.74	2529000	7766000	1863000
	LEALKEN[Deamid]GGAR			1.00 : 2.0 : 0.49	1907000	3857000	929500
	DSGRDYVSQFEGSALGK			1.00 : 4.7 : 0.59	3940000	18700000	2306000
	DLATVYVDVLK			1.00 : 1.1 : 0.24	2558000	2864000	602200
	VQPYLDDFQK			1.00 : 2.0 : 0.44	19060000	38900000	8427000
	A[A_42]TEH[Oxid]LSTLSEK			1.00 : 1.8 : 0.39	1190000	2195000	468000
	WQEEMELYR			1.00 : 1.5 : 0.48	220100	338000	105400
	WQEEM[Oxid]ELYR			1.00 : 1.3 : 0.64	2227000	2975000	1420000
	DYVSQFEGSALGK			1.00 : 2.2 : 0.51	11310000	24500000	5778000
	VEPLRAELQEGAR			1.00 : 3.5 : 0.73	1773000	6165000	1290000
	LLDNWDSVTSTFSK			1.00 : 0.96 : 0.18	5194000	4961000	947700
>gi|189163538|ref|NP_001121177.1| alpha-1-antitrypsin precursor [Homo sapiens]				1.00 : 0.67 : 0.68	18440000	12430000	12590000
	DTVFALVNYIFFK			1.00 : 0.67 : 0.68	18440000	12430000	12590000
>gi|192447438|ref|NP_000304.2| vitamin K-dependent protein S preproprotein [Homo sapiens]				1.00 : 1.7 : 0.71	456100	773600	323400
	SFQTGLFTAAR			1.00 : 1.7 : 0.71	456100	773600	323400
>gi|37655167|ref|NP_115698.3| E3 ubiquitin-protein ligase RNF135 isoform 1 [Homo sapiens]				1.00 : 0.67 : 0.97	863300	581600	836100
	LVTSDTAAGK[Methyl]IR			1.00 : 0.67 : 0.97	863300	581600	836100
>gi|197927203|ref|NP_001128230.1| ADP-ribosylation factor-related protein 1 isoform b [Homo sapiens]				1.00 : 1.0 : 0.84	4874000	5216000	3927000
	LMFWDLGGQEELQSLWDK[Methyl]			1.00 : 1.0 : 0.84	4874000	5216000	3927000
>gi|38679960|ref|NP_942131.1| acetyl-CoA carboxylase 1 isoform 1 [Homo sapiens]				1.00 : 2.2 : 1.4	1691000	3696000	2370000
	LPELLLK[Acet]			1.00 : 2.2 : 1.4	1691000	3696000	2370000
>gi|187608571|ref|NP_003870.4| CASP8 and FADD-like apoptosis regulator isoform 1 [Homo sapiens]				1.00 : 1.2 : 0.65	1101000	1371000	712100
	Y[Y_94]Y[Y_94]VWLQHTLRK			1.00 : 1.2 : 0.65	1101000	1371000	712100
>gi|150456436|ref|NP_060591.3| protein FAM178A isoform 1 [Homo sapiens]				1.00 : 1.2 : 1.1	333600	403000	365500
	SSSDSWEPT[Phosphoryl]SA[A_42]GS[Phosphoryl]K			1.00 : 1.2 : 1.1	333600	403000	365500
>gi|148234741|ref|NP_001091085.1| putative Golgi pH regulator C [Homo sapiens]				1.00 : 1.6 : 0.93	18130000	28180000	16850000
	MSM[Oxid]PLEYR[Methyl]TIITEVLGELQFN[Deamid]FY[Y_94]HR			1.00 : 1.6 : 0.93	18130000	28180000	16850000
>gi|15431310|ref|NP_000517.2| keratin type I cytoskeletal 14 [Homo sapiens]				1.00 : 0.38 : 0.17	48230000	21080000	7333000
	ASLENSLEETKGR			1.00 : 1.3 : 0.15	1684000	2251000	227000
	VTM[Oxid]QNLNDR			1.00 : 0.40 : 0.05	1544000	622900	72990
	ISSVLAGGSC[Carboxymethyl]R			1.00 : 0.21 : 0.10	18440000	3940000	1935000
	DAEEWFFTK			1.00 : 0.48 : 0.35	3599000	1721000	1248000
	ASLENSLEETK			1.00 : 0.61 : 0.15	3411000	2079000	495000
	GSC[Carboxymethyl]GIGGGIGGGSSR			1.00 : 0.77 : 1.5	1294000	992200	1893000
	APSTYGGGLSVSSSR			1.00 : 0.49 : 0.14	20380000	10080000	2951000
	LLEGEDAHLSSSQFSSGSQSSR			1.00 : 1.9 : 5.1	132900	256400	677200
>gi|75677365|ref|NP_065928.2| dynein heavy chain 2 axonemal [Homo sapiens]				1.00 : 2.0 : 1.0	295000	591400	303300
	GMY[Y_94]SC[Carboxymethyl]PC[Carboxymethyl]Y[Y_94]Y[Y_94]YPN[Deamid]R			1.00 : 2.0 : 1.0	295000	591400	303300
>gi|8922631|ref|NP_060669.1| exonuclease 3'-5' domain-containing protein 2 isoform 2 [Homo sapiens]				1.00 : 0.78 : 0.94	1144000	897000	1074000
	S[Phosphoryl]KMDGM[Oxid]VPGN[Deamid]HQGR[Methyl]			1.00 : 0.78 : 0.94	1144000	897000	1074000
>gi|55956899|ref|NP_000217.2| keratin type I cytoskeletal 9 [Homo sapiens]				1.00 : 0.47 : 0.46	273400000	117400000	95650000
	IKFEM[Oxid]EQNLR			1.00 : 0.13 : 0.55	14620000	1370000	7527000
	MTLDDFR			1.00 : 0.34 : 0.46	3184000	1073000	1479000
	M[Oxid]TLDDFR			1.00 : 0.31 : 0.42	12910000	4006000	5446000
	IQDWYDK			1.00 : 0.40 : 0.33	3555000	1427000	1184000
	VQALEEANNDLENK			1.00 : 0.43 : 0.21	36460000	14820000	7480000
	TLLDIDNTR			1.00 : 0.62 : 0.43	27430000	16930000	11890000
	STMQELNSR			1.00 : 0.55 : 0.77	1228000	678700	947000
	STM[Oxid]QELNSR			1.00 : 0.43 : 0.65	323100	137400	210000
	QEYEQLIAK			1.00 : 0.30 : 0.27	5562000	1693000	1491000
	GGGGGGGLGSGGSIR			1.00 : 0.40 : 0.58	3038000	1228000	1759000
	QGVDADINGLR			1.00 : 0.56 : 0.50	9782000	5448000	4925000
	QGVDADIN[Deamid]GLR			1.00 : 0.25 : 0.34	2929000	740200	996900
	SASSLGGGFGGGSR			1.00 : 0.83 : 0.24	267900	223300	65610
	QVLDNLTM[Oxid]EK			1.00 : 0.70 : 0.56	4725000	3292000	2636000
	SGGGGGGGLGSGGSIR			1.00 : 0.43 : 0.44	81470000	34690000	35820000
	FSSSSGYGGGSSR			1.00 : 0.28 : 0.40	32930000	9330000	13260000
	TLNDM[Oxid]RQEYEQLIAK			1.00 : 0.22 : 0.52	1854000	402400	968800
	EIETYHNLLEGGQEDFESSGAGK			1.00 : 0.88 : 0.11	17770000	15570000	1983000
	GGSGGSYGGGGSGGGYGGGSGSR			1.00 : 0.20 : 0.32	25140000	5115000	8081000
>gi|32567786|ref|NP_787028.1| keratin type II cytoskeletal 79 [Homo sapiens]				1.00 : 0.53 : 0.32	6681000	3540000	2120000
	GRLDSELR			1.00 : 0.53 : 0.32	6681000	3540000	2120000
>gi|4504347|ref|NP_000549.1| hemoglobin subunit alpha [Homo sapiens]				1.00 : 0.63 : 0.08	364700	211200	30790
	VGAHAGEYGAEALER			1.00 : 0.63 : 0.08	364700	211200	30790
>gi|239742272|ref|XP_002342469.1| PREDICTED: putative protein FAM90A5 isoform 2 [Homo sapiens]				1.00 : 1.6 : 1.0	125700000	202600000	128800000
	LASLSPLR			1.00 : 1.6 : 1.0	125700000	202600000	128800000
>gi|33359215|ref|NP_667340.2| ALS2 C-terminal-like protein isoform 1 [Homo sapiens]				1.00 : 2.0 : 1.2	1595000	3259000	1860000
	LLQ[Deamid]Q[Deamid]LHK			1.00 : 2.0 : 1.2	1595000	3259000	1860000
>gi|88759339|ref|NP_001034669.1| microtubule-associated protein 9 [Homo sapiens]				1.00 : 2.2 : 0.88	632400	1366000	553800
	SQSILISTSATASS[Phosphoryl]KK			1.00 : 2.2 : 0.88	632400	1366000	553800
>gi|260898770|ref|NP_001159609.1| uncharacterized protein LOC645961 [Homo sapiens]				1.00 : 1.5 : 1.2	1412000	2183000	1691000
	MLSY[Phosphoryl]AASSQQ[Deamid]ATLK[Methyl]			1.00 : 1.5 : 1.2	1412000	2183000	1691000
>gi|39930399|ref|NP_067025.1| tumor protein p53-inducible nuclear protein 2 [Homo sapiens]				1.00 : 2.3 : 1.3	2632000	6055000	3411000
	AA[A_42]RHAAPLPAR			1.00 : 2.3 : 1.3	2632000	6055000	3411000
>gi|34577049|ref|NP_056363.2| bullous pemphigoid antigen 1 isoform 1eA precursor [Homo sapiens]				1.00 : 1.8 : 1.4	4971000	9123000	6736000
	LA[A_42]QDLVVEASDS[Phosphoryl]K			1.00 : 1.8 : 1.4	4971000	9123000	6736000
>gi|32483410|ref|NP_000574.2| vitamin D-binding protein isoform 1 precursor [Homo sapiens]				1.00 : 2.8 : 0.31	292800	814500	90330
	SC[Carboxymethyl]ESNSPFPVHPGTAEC[Carboxymethyl]C[Carboxymethyl]TKEGLER			1.00 : 2.8 : 0.31	292800	814500	90330
>gi|109288006|ref|NP_853630.2| keratin-associated protein 13-1 [Homo sapiens]				1.00 : 0.74 : 0.65	4411000	3268000	2857000
	SC[Carboxymethyl]QSSC[Carboxymethyl]Y[Phosphoryl]RPTC[Carboxymethyl]GSGFY[Phosphoryl]Y[Y_94]			1.00 : 0.74 : 0.65	4411000	3268000	2857000
>gi|38373669|ref|NP_004913.2| protein transport protein Sec24C [Homo sapiens]				1.00 : 2.7 : 1.2	603300	1636000	736400
	IHNLALNC[Carboxymethyl]C[Carboxymethyl]TQLADLYR[Methyl]			1.00 : 2.7 : 1.2	603300	1636000	736400
>gi|189303554|ref|NP_001121549.1| keratin-associated protein 20-3 [Homo sapiens]				1.00 : 1.2 : 1.1	3122000	3851000	3441000
	MSYY[Y_94]GNYYGGLGY[Phosphoryl]GY[Phosphoryl]DC[Carboxymethyl]K[Methyl]			1.00 : 1.2 : 1.1	3122000	3851000	3441000
>gi|4557325|ref|NP_000032.1| apolipoprotein E precursor [Homo sapiens]				1.00 : 3.0 : 0.90	7586000	22460000	6586000
	LGPLVEQGR			1.00 : 2.6 : 0.80	525400	1377000	418400
	KVEQAVETEPEPELR			1.00 : 3.2 : 0.93	3662000	11410000	3402000
	AKLEEQAQQIR			1.00 : 3.1 : 2.7	111900	351000	297100
	AATVGSLAGQPLQER			1.00 : 3.0 : 0.89	2262000	6797000	2015000
	VQAAVGTSAAPVPSDNH			1.00 : 2.6 : 0.74	564400	1453000	417700
	SELEEQLTPVAEETR			1.00 : 1.8 : 0.56	581000	1068000	327400
>gi|156564403|ref|NP_000916.2| pyruvate dehydrogenase E1 component subunit beta mitochondrial isoform 1 precursor [Homo sapiens]				1.00 : 1.4 : 1.3	1542000	2119000	2024000
	TY[Y_94]Y[Y_94]MSGGLQPVPIVFR			1.00 : 1.4 : 1.3	1542000	2119000	2024000
>gi|24430192|ref|NP_005548.2| keratin type I cytoskeletal 16 [Homo sapiens]				1.00 : 0.26 : 0.23	63180000	11920000	7818000
	SEVTELRR			1.00 : 1.5 : 1.0	1741000	2646000	1820000
	DAETWFLSK			1.00 : 0.09 : 0.21	13060000	1152000	2743000
	TKYEHELALR			1.00 : 0.51 : 0.29	4386000	2230000	1256000
	APSTYGGGLSVSSR			1.00 : 0.15 : 0.16	18250000	2674000	2887000
	EVASNSELVQSSR			1.00 : 0.03 : 0.11	3624000	106800	396600
	TEELNKEVASNSELVQSSR			1.00 : 0.14 : 0.10	22200000	3243000	1841000
	LLEGEDAHLSSQQASGQSYSSR			1.00 : 0.10 : 0.04	9671000	964600	414800
>gi|119395736|ref|NP_000199.2| insulin receptor isoform Long preproprotein [Homo sapiens]				1.00 : 1.1 : 0.85	3574000	3760000	3049000
	H[Oxid]NQSEYEDS[Phosphoryl]AGEC[Carboxymethyl]C[Carboxymethyl]S[Phosphoryl]C[Carboxymethyl]PK			1.00 : 1.1 : 0.85	3574000	3760000	3049000
>gi|67782356|ref|NP_001255.3| corneodesmosin precursor [Homo sapiens]				1.00 : 0.61 : 1.1	70720	43030	76620
	GILNPSQPGQSSSSSQT			1.00 : 0.61 : 1.1	70720	43030	76620
>gi|4507705|ref|NP_003302.1| pleckstrin homology-like domain family A member 2 [Homo sapiens]				1.00 : 1.7 : 0.28	683700	1179000	190500
	SPDEVLR[Methyl]EGELEK			1.00 : 1.7 : 0.28	683700	1179000	190500
>gi|112380630|ref|NP_036266.2| leiomodin-1 [Homo sapiens]				1.00 : 1.6 : 0.25	3427000	5414000	858500
	QTPSGPT[Phosphoryl]KPSEGPAKVEEEA[A_42]APSIFDEPLER			1.00 : 1.6 : 0.25	3427000	5414000	858500
>gi|134142062|ref|NP_001084.3| acetyl-CoA carboxylase 2 precursor [Homo sapiens]				1.00 : 3.5 : 0.37	1462000	5136000	547100
	LMEQLGEPDLSDK[Methyl]DR			1.00 : 3.5 : 0.37	1462000	5136000	547100
>gi|110349772|ref|NP_000079.2| collagen alpha-1(I) chain preproprotein [Homo sapiens]				1.00 : 1.6 : 0.44	13200000	21770000	5771000
	GFSGLDGAK			1.00 : 1.6 : 0.44	13200000	21770000	5771000
>gi|209862873|ref|NP_001129508.1| zinc finger protein 692 isoform 1 [Homo sapiens]				1.00 : 1.5 : 0.86	33260000	50670000	28520000
	FEKPDSVAAHR[Methyl]SK[Methyl]			1.00 : 1.5 : 0.86	33260000	50670000	28520000
>gi|221316711|ref|NP_689644.2| piwi-like protein 4 [Homo sapiens]				1.00 : 1.3 : 0.69	5062000	6381000	3482000
	Y[Phosphoryl]GISSGDA[A_42]GSTFM[M_42]ERGVK[Acet]			1.00 : 1.3 : 0.69	5062000	6381000	3482000
>gi|70906437|ref|NP_000500.2| fibrinogen gamma chain isoform gamma-A precursor [Homo sapiens]				1.00 : 1.3 : 1.1	512900000	675300000	486500000
	DTVQIHDITGK			1.00 : 0.25 : 0.79	3881000	1016000	3335000
	NWIQYK			1.00 : 1.0 : 0.95	5723000	5968000	5442000
	QSGLYFIKPLK			1.00 : 2.2 : 1.3	16370000	34410000	20870000
	PEADKYR			1.00 : 1.1 : 1.1	1169000	1274000	1242000
	LDGSVDFK			1.00 : 0.61 : 0.55	3993000	2427000	2208000
	IGEGQQHHLGGAK			1.00 : 1.1 : 1.3	7229000	7919000	9035000
	DGSVDFKK			1.00 : 0.99 : 0.93	449100	443100	419500
	DC[Carboxymethyl]QDIANK			1.00 : 0.54 : 1.6	200700	109100	319100
	KNWIQYK			1.00 : 1.0 : 0.86	787400	815700	676200
	YEASILTHDSSIR			1.00 : 1.4 : 0.78	55530000	76440000	44580000
	C[Carboxymethyl]HAGHLNGVYYQGGTYSK			1.00 : 0.98 : 0.86	51220000	53480000	44240000
	C[Carboxymethyl]HAGHLN[Deamid]GVYYQGGTYSK			1.00 : 1.0 : 1.00	28810000	29580000	27830000
	YLQEIYNSNNQK			1.00 : 1.5 : 1.0	73450000	106600000	77970000
	LTIGEGQQHHLGGAK			1.00 : 1.2 : 0.99	98890000	119700000	99480000
	VGPEADKYR			1.00 : 1.3 : 1.0	29680000	38490000	30280000
	RLDGSVDFK			1.00 : 0.64 : 0.53	5490000	3528000	2885000
	VELEDWNGR			1.00 : 1.4 : 0.74	13630000	18540000	10030000
	VELEDWN[Deamid]GR			1.00 : 1.8 : 1.1	1602000	2901000	1759000
	IHLISTQSAIPYALR			1.00 : 3.0 : 1.4	3979000	11290000	5441000
	TSTADYAMFK			1.00 : 2.0 : 1.5	4001000	8068000	5858000
	TSTADYAM[Oxid]FK			1.00 : 1.6 : 1.5	7208000	11630000	10490000
	DNC[Carboxymethyl]C[Carboxymethyl]ILDER			1.00 : 1.1 : 1.1	45250000	49480000	51290000
	GEGQQHHLGGAK			1.00 : 1.2 : 1.3	9983000	11650000	13150000
	IHLISTQSAIPY			1.00 : 1.0 : 0.31	7178000	7416000	2260000
	C[Carboxymethyl]H[Oxid]A[A_42]GHLNGVYYQGGTYSK			1.00 : 1.3 : 1.2	2410000	3074000	2692000
	C[Carboxymethyl]HA[A_42]GH[Oxid]LNGVYYQGGTYSK			1.00 : 1.3 : 1.3	1825000	2423000	2373000
	VAQLEAQC[Carboxymethyl]QEPC[Carboxymethyl]KDTVQIHDITGK			1.00 : 0.97 : 0.40	13010000	12420000	4955000
	TIGEGQQHHLGGAK			1.00 : 0.56 : 0.86	346300	192200	297100
	DTVQIHDITGKDC[Carboxymethyl]QDIANK			1.00 : 0.85 : 1.0	282700	241100	285200
	EGFGHLSPTGTTEFWLGNEK			1.00 : 1.0 : 0.20	8908000	9771000	1603000
	YLQEIYN[Deamid]SNNQK			1.00 : 1.3 : 1.2	3744000	4907000	4495000
	VAQLEAQC[Carboxymethyl]QEPC[Carboxymethyl]K			1.00 : 0.21 : 1.1	2271000	470300	2498000
	AIQLTYNPDESSKPN			1.00 : 0.44 : 0.46	3032000	1341000	1403000
	AIQLTYNPDESSKPNMIDAATLK			1.00 : 2.0 : 0.99	2995000	5907000	2966000
	AIQLTYNPDESSKPNM[Oxid]IDAATLK			1.00 : 2.9 : 0.59	11330000	32890000	6655000
	ASTPNGYDNGIIWATWK			1.00 : 1.8 : 1.4	3081000	5440000	4425000
	ASTPNGYDN[Deamid]GIIWATWK			1.00 : 1.1 : 0.82	4488000	4788000	3685000
	ASTPN[Deamid]GYDNGIIWATWK			1.00 : 1.1 : 0.82	4474000	4769000	3674000
>gi|48255889|ref|NP_002734.2| glucosidase 2 subunit beta isoform 1 precursor [Homo sapiens]				1.00 : 1.3 : 0.02	6921000	9190000	162900
	ER[Methyl]ESLQ[Deamid]Q[Deamid]MAEVTR[Methyl]			1.00 : 1.3 : 0.02	6921000	9190000	162900
>gi|18093112|ref|NP_057733.2| ESF1 homolog [Homo sapiens]				1.00 : 1.3 : 0.02	6913000	9153000	158400
	GSEN[Deamid]K[Methyl]TDLDN[Deamid]SIGIK			1.00 : 1.3 : 0.02	6913000	9153000	158400
>gi|41055989|ref|NP_059990.2| M-phase phosphoprotein 8 [Homo sapiens]				1.00 : 0.99 : 0.75	8678000	8601000	6524000
	QK[Acet]NGTTALIH[Oxid]AAEK[Acet]			1.00 : 0.99 : 0.75	8678000	8601000	6524000
>gi|16418461|ref|NP_443195.1| DNA topoisomerase I mitochondrial [Homo sapiens]				1.00 : 1.8 : 1.1	3285000	5963000	3507000
	Y[Phosphoryl]Y[Phosphoryl]NRVPVEKPVYK[Acet]			1.00 : 1.8 : 1.1	3285000	5963000	3507000
>gi|238908508|ref|NP_001155000.1| leucine-rich repeat and death domain-containing protein 1 [Homo sapiens]				1.00 : 0.48 : 0.67	5131000	2471000	3457000
	LPGELSNM[Oxid]TQ[Deamid]LKELDISNNAIR			1.00 : 0.48 : 0.67	5131000	2471000	3457000
>gi|19115954|ref|NP_001360.1| dynein heavy chain 5 axonemal [Homo sapiens]				1.00 : 1.0 : 1.8	485400	503800	850600
	IQ[Deamid]NTNQALR			1.00 : 1.0 : 1.8	485400	503800	850600
>gi|41393602|ref|NP_958850.1| complement C1s subcomponent precursor [Homo sapiens]				1.00 : 2.2 : 0.90	246500	535200	222300
	TNFDNDIALVR			1.00 : 2.2 : 0.90	246500	535200	222300
>gi|178056552|ref|NP_055680.3| condensin complex subunit 1 [Homo sapiens]				1.00 : 1.3 : 0.41	6665000	8353000	2730000
	DQFLDTLQAHGHDVN[Deamid]SFVRSR			1.00 : 1.3 : 0.41	6665000	8353000	2730000
>gi|115511046|ref|NP_009098.3| zinc finger MYM-type protein 6 [Homo sapiens]				1.00 : 1.5 : 7.7e-3	4504000	6760000	34900
	KKPVVT[Phosphoryl]IY[Phosphoryl]T[Phosphoryl]K[Acet]			1.00 : 1.5 : 7.7e-3	4504000	6760000	34900
>gi|155722996|ref|NP_055295.2| zinc finger protein 544 [Homo sapiens]				1.00 : 0.93 : 1.1	16520000	15320000	17430000
	DY[Y_94]GNLFSHSVSLN[Deamid]EQ[Deamid]KPVHFGKSQY[Y_94]EC[Carboxymethyl]DEC[Carboxymethyl]R			1.00 : 0.93 : 1.1	16520000	15320000	17430000
>gi|8922625|ref|NP_060666.1| trimethyllysine dioxygenase mitochondrial isoform 1 precursor [Homo sapiens]				1.00 : 3.2 : 0.57	732600	2341000	414900
	QKVIQ[Deamid]PR			1.00 : 3.2 : 0.57	732600	2341000	414900
>gi|165932385|ref|NP_001107039.1| leucine-rich repeat-containing protein FAM211A isoform 1 [Homo sapiens]				1.00 : 0.65 : 0.38	3232000	2094000	1235000
	Q[Deamid]DLGMESTSLDDVLY[Y_94]R			1.00 : 0.65 : 0.38	3232000	2094000	1235000
>gi|21361411|ref|NP_036389.2| HMG box-containing protein 1 isoform 2 [Homo sapiens]				1.00 : 0.98 : 0.23	3406000	3342000	770200
	SYDFTPM[Oxid]DSSAVYVLS[Phosphoryl]SM[Oxid]ARQ[Deamid]R			1.00 : 0.98 : 0.23	3406000	3342000	770200
>gi|156616290|ref|NP_001096078.1| collagen alpha-6(VI) chain precursor [Homo sapiens]				1.00 : 1.3 : 1.2	453800	581700	542100
	GLQ[Deamid]GN[Deamid]DGSPGYGSVGRK			1.00 : 1.3 : 1.2	453800	581700	542100
>gi|4503177|ref|NP_001577.1| testis-specific protein TEX28 [Homo sapiens]				1.00 : 1.5 : 0.62	116300000	172800000	71920000
	ILY[Y_94]LS[Phosphoryl]EQ[Deamid]LRVEK[Methyl]			1.00 : 1.5 : 0.62	58140000	86380000	35960000
	ILY[Y_94]LS[Phosphoryl]EQ[Deamid]LR[Methyl]VEK			1.00 : 1.5 : 0.62	58140000	86380000	35960000
>gi|55770882|ref|NP_003761.3| keratin type I cuticular Ha7 [Homo sapiens]				1.00 : 1.5 : 0.30	23720000	28430000	7945000
	LAADDFR			1.00 : 1.7 : 0.40	15420000	26250000	6224000
	LAA[A_42]DDFR			1.00 : 0.26 : 0.33	8299000	2183000	2709000
>gi|5730081|ref|NP_006584.1| T-box brain protein 1 [Homo sapiens]				1.00 : 1.1 : 1.1	322000	359500	361200
	MAGANPY[Phosphoryl]LGEEAEGLAAER			1.00 : 1.1 : 1.1	322000	359500	361200
>gi|22547195|ref|NP_004167.3| sterol regulatory element-binding protein 1 isoform b [Homo sapiens]				1.00 : 1.2 : 0.96	155200000	192400000	149200000
	VK[Acet]TSLPR			1.00 : 1.2 : 0.96	155200000	192400000	149200000
>gi|112421013|ref|NP_065859.3| signal-induced proliferation-associated 1-like protein 2 [Homo sapiens]				1.00 : 0.83 : 0.33	15660000	12980000	5211000
	QRSNSDVT[Phosphoryl]ISDIDAEDVLDQNA[A_42]VNPNTGA[A_42]ALH[Oxid]R			1.00 : 0.83 : 0.33	15660000	12980000	5211000
>gi|23397678|ref|NP_003144.3| signal transducer and activator of transcription 6 isoform 1 [Homo sapiens]				1.00 : 1.5 : 0.62	58150000	86400000	35970000
	VPWEKM[Oxid]C[Carboxymethyl]ETLN[Deamid]LK[Methyl]			1.00 : 1.5 : 0.62	58150000	86400000	35970000
>gi|119703753|ref|NP_005546.2| keratin type II cytoskeletal 6B [Homo sapiens]				1.00 : 1.7 : 0.54	80360000	76940000	24850000
	QLDNIVGER			1.00 : 0.11 : 0.14	1298000	140400	178000
	YEELQITAGR			1.00 : 1.5 : 0.48	43450000	64850000	20910000
	WTLLQEQGTK			1.00 : 0.42 : 0.21	18670000	7752000	3860000
	TAAENEFVTLK			1.00 : 0.08 : 0.08	6590000	496300	521000
	ATGGGLSSVGGGSSTIK			1.00 : 1.2 : 4.1	68830	82940	280200
	ISIGGGSC[Carboxymethyl]AISGGYGSR			1.00 : 0.21 : 0.05	17230000	3673000	786300
>gi|93102371|ref|NP_060783.3| protein polybromo-1 [Homo sapiens]				1.00 : 1.5 : 0.62	58130000	86380000	35960000
	S[Phosphoryl]IH[Oxid]AM[Oxid]A[A_42]KDIDLLAK			1.00 : 1.5 : 0.62	58130000	86380000	35960000
>gi|194353966|ref|NP_001361.1| dynein heavy chain 6 axonemal [Homo sapiens]				1.00 : 1.7 : 0.58	3290000	5666000	1913000
	Y[Phosphoryl]FK[Acet]QLFNTTIETSVK			1.00 : 1.7 : 0.58	3290000	5666000	1913000
>gi|47132620|ref|NP_000414.2| keratin type II cytoskeletal 2 epidermal [Homo sapiens]				1.00 : 0.83 : 0.34	248000000	359000000	68060000
	FASFIDK			1.00 : 0.68 : 0.14	4987000	3398000	705900
	SKEEAEALYHSK			1.00 : 5.4 : 0.68	3835000	20760000	2550000
	IEISELNR			1.00 : 1.0 : 0.18	9144000	9326000	1602000
	FLEQQNQVLQTK			1.00 : 1.0 : 0.31	128100000	133200000	39890000
	LQGEIAHVK			1.00 : 4.4 : 0.50	3782000	16450000	1878000
	VDPEIQNVK			1.00 : 2.3 : 0.42	6359000	14830000	2647000
	AQYEEIAQR			1.00 : 0.75 : 0.24	24670000	18430000	5887000
	STSSFSC[Carboxymethyl]LSR			1.00 : 2.6 : 0.23	7446000	19360000	1685000
	GGSISGGGYGSGGGK			1.00 : 2.4 : 0.61	1188000	2860000	725600
	TAAENDFVTLK			1.00 : 2.4 : 0.40	3733000	9131000	1479000
	GFSSGSAVVSGGSR			1.00 : 2.3 : 0.53	8041000	18350000	4241000
	RSTSSFSC[Carboxymethyl]LSR			1.00 : 4.0 : 0.17	3704000	14750000	627400
	HGGGGGGFGGGGFGSR			1.00 : 3.1 : 0.26	12400000	38860000	3242000
	NVQDAIADAEQR			1.00 : 2.7 : 0.16	4529000	12320000	732900
	NLDLDSIIAEVK			1.00 : 1.4 : 0.08	23370000	32860000	1883000
	TAAENDFVTLKK			1.00 : 3.0 : 0.34	7803000	23760000	2634000
	TSQNSELNNM[Oxid]QDLVEDYKK			1.00 : 2.6 : 0.99	415500	1069000	410700
	GSSSGGGYSSGSSSYGSGGR			1.00 : 2.3 : 0.39	2275000	5181000	881200
	GGSGGGGSISGGGYGSGGGSGGR			1.00 : 3.0 : 0.45	2930000	8845000	1315000
>gi|87578396|ref|NP_002365.3| microtubule-associated protein 2 isoform 1 [Homo sapiens]				1.00 : 2.2 : 1.6	5640000	12160000	9250000
	T[Phosphoryl]ETYDDYKDETTIDDSIMDADSLWVDTQDDDR[Methyl]			1.00 : 2.2 : 1.6	5640000	12160000	9250000
>gi|291490688|ref|NP_001167560.1| sodium bicarbonate transporter-like protein 11 isoform 3 [Homo sapiens]				1.00 : 2.0 : 0.94	1124000	2286000	1060000
	Y[Phosphoryl]Y[Phosphoryl]YGHY[Y_94]LDDY[Y_94]HTK			1.00 : 2.0 : 0.94	1124000	2286000	1060000
>gi|226491199|ref|NP_872302.2| coiled-coil domain-containing protein 38 [Homo sapiens]				1.00 : 1.4 : 1.3	1542000	2119000	2024000
	MK[Methyl]SHSY[Y_94]LSQLAFY[Y_94]PK[Methyl]			1.00 : 1.4 : 1.3	1542000	2119000	2024000
>gi|13376846|ref|NP_079513.1| sclerostin precursor [Homo sapiens]				1.00 : 1.0	1722000	1800000
	S[Phosphoryl]AKPVTELVC[Carboxymethyl]S[Phosphoryl]GQC[Carboxymethyl]GPAR			1.00 : 1.0	1722000	1800000
>gi|21450861|ref|NP_647537.1| attractin isoform 1 preproprotein [Homo sapiens]				1.00 : 0.62 : 1.3	4878000	3046000	6410000
	TAC[Carboxymethyl]GDC[Carboxymethyl]TSGSSEC[Carboxymethyl]M[Oxid]WC[Carboxymethyl]SN[Deamid]M[Oxid]K[Methyl]			1.00 : 0.62 : 1.3	4878000	3046000	6410000
>gi|67190163|ref|NP_005798.2| proteoglycan 4 isoform A precursor [Homo sapiens]				1.00 : 1.2	165500	197000
	RSPKPPN[Deamid]K			1.00 : 1.2	165500	197000
>gi|295986608|ref|NP_001171597.1| immunoglobulin lambda-like polypeptide 5 isoform 1 [Homo sapiens]				1.00 : 1.6 : 1.1	2193000	3554000	2439000
	SYSC[Carboxymethyl]QVTHEGSTVEK			1.00 : 1.6 : 1.1	2193000	3554000	2439000
>gi|36287049|ref|NP_006379.2| histone acetyltransferase KAT5 isoform 2 [Homo sapiens]				1.00 : 1.3 : 0.15	966300	1216000	143400
	ESTEDY[Y_94]NVAC[Carboxymethyl]ILT[Phosphoryl]LPPYQ[Deamid]R[Methyl]R			1.00 : 1.3 : 0.15	966300	1216000	143400
>gi|19923949|ref|NP_612433.1| kinesin-like protein KIF12 [Homo sapiens]				1.00 : 3.2	551300	1740000
	VQH[Oxid]LGA[A_42]PVT[Phosphoryl]LRAS[Phosphoryl]YLEIYNEQVR			1.00 : 3.2	551300	1740000
>gi|4505735|ref|NP_002611.1| platelet factor 4 variant precursor [Homo sapiens]				1.00 : 2.3 : 0.97	441300	1012000	427800
	EAEEDGDLQC[Carboxymethyl]LC[Carboxymethyl]VK			1.00 : 2.3 : 0.97	441300	1012000	427800
>gi|19923723|ref|NP_036556.2| ribosomal protein S6 kinase delta-1 isoform a [Homo sapiens]				1.00 : 1.4 : 1.8	3894000	5263000	6846000
	NNILLNDR			1.00 : 1.4 : 1.8	3894000	5263000	6846000
>gi|16751921|ref|NP_444513.1| dermcidin preproprotein [Homo sapiens]				1.00 : 1.6 : 2.3	12630000	18900000	27210000
	ENAGEDPGLAR			1.00 : 1.1 : 2.5	5980000	6543000	14910000
	DAVEDLESVGK			1.00 : 2.0 : 0.75	1063000	2079000	802000
	YDPEAASAPGSGNPC[Carboxymethyl]HEASAAQKENAGEDPGLAR			1.00 : 1.7 : 1.7	7073000	10280000	12180000
>gi|4758442|ref|NP_004115.1| glia maturation factor beta [Homo sapiens]				1.00 : 1.3 : 0.87	27250000	36510000	23780000
	ETNNAAIIM[M_42]K			1.00 : 1.3 : 0.87	27250000	36510000	23780000
>gi|6912352|ref|NP_036331.1| protein argonaute-1 [Homo sapiens]				1.00 : 1.0 : 1.1	788900	790400	866100
	DY[Phosphoryl]Q[Deamid]PGITYIVVQ[Deamid]K[Methyl]			1.00 : 1.0 : 1.1	788900	790400	866100
>gi|4502503|ref|NP_000706.1| C4b-binding protein alpha chain precursor [Homo sapiens]				1.00 : 1.5 : 1.1	34070000	52820000	33520000
	LNNGEITQHRK			1.00 : 1.6 : 1.2	690700	1127000	839200
	KPELVNGR			1.00 : 1.0 : 1.0	1488000	1553000	1512000
	KPELVN[Deamid]GR			1.00 : 1.4 : 1.2	1313000	1871000	1541000
	QSTLDKEL			1.00 : 2.2 : 1.3	1608000	3587000	2158000
	C[Carboxymethyl]KPPPDIR			1.00 : 0.90 : 1.2	1135000	1019000	1328000
	TWYPEVPK			1.00 : 0.78 : 0.50	807600	628200	404100
	C[Carboxymethyl]HPGYKPTTDEPTTVIC[Carboxymethyl]QK			1.00 : 1.3 : 1.3	7470000	9968000	9264000
	YTC[Carboxymethyl]LPGYVR			1.00 : 1.9 : 1.5	1731000	3293000	2641000
	GVGWSHPLPQC[Carboxymethyl]EIVK			1.00 : 2.6 : 1.2	3048000	7963000	3826000
	EDVYVVGTVLR			1.00 : 1.4 : 0.80	1906000	2686000	1533000
	LSC[Carboxymethyl]SYSHWSAPAPQC[Carboxymethyl]K			1.00 : 1.8 : 1.0	1756000	3409000	1846000
	GSSVIHC[Carboxymethyl]DADSK			1.00 : 0.87 : 1.2	1570000	1363000	1840000
	LSLEIEQLELQR			1.00 : 1.3 : 0.58	915600	1195000	532500
	FSAIC[Carboxymethyl]QGDGTWSPR			1.00 : 1.7 : 0.99	7011000	12190000	6942000
	WTPYQGC[Carboxymethyl]EALC[Carboxymethyl]C[Carboxymethyl]PEPK			1.00 : 1.1 : 0.72	4263000	4833000	3070000
>gi|56550043|ref|NP_009090.2| sarcolemmal membrane-associated protein [Homo sapiens]				1.00 : 0.46 : 3.1	1140000	521200	3550000
	QEEIQQK[Acet]GQA[A_42]EK			1.00 : 0.46 : 3.1	1140000	521200	3550000
>gi|5729982|ref|NP_006493.1| DNA polymerase eta [Homo sapiens]				1.00 : 1.7e-3 : 0.57	9122000	15100	5210000
	LGASVIEILGIEYMGELTQFTES[Phosphoryl]Q[Deamid]LQS[Phosphoryl]HFGEK			1.00 : 1.7e-3 : 0.57	9122000	15100	5210000
>gi|190341068|ref|NP_443161.1| forkhead-associated domain-containing protein 1 [Homo sapiens]				1.00 : 1.5 : 0.62	58150000	86390000	35960000
	ITQVTEDNINFQ[Deamid]Q[Deamid]K			1.00 : 1.5 : 0.62	58150000	86390000	35960000
>gi|4502149|ref|NP_001634.1| apolipoprotein A-II preproprotein [Homo sapiens]				1.00 : 1.1 : 0.25	9084000	10630000	2294000
	VKSPELQAEAK			1.00 : 1.4 : 0.25	5382000	7044000	1382000
	SPELQAEAK			1.00 : 0.63 : 0.24	3618000	2272000	853300
	SKEQLTPLIK			1.00 : 1.8 : 0.25	733100	1309000	183000
>gi|50726960|ref|NP_001002837.1| phosphatidylinositol 4 5-bisphosphate 5-phosphatase A [Homo sapiens]				1.00 : 1.5 : 1.3	1477000	2155000	1849000
	S[Phosphoryl]HRLQ[Deamid]VTQ[Deamid]HSYR			1.00 : 1.5 : 1.3	1477000	2155000	1849000
>gi|254826809|ref|NP_060862.3| prematurely terminated mRNA decay factor-like [Homo sapiens]				1.00 : 2.4 : 0.02	15380000	36710000	257300
	NAM[Oxid]DFSSVFS[Phosphoryl]PSFQINPEVLC[Carboxymethyl]EENYFC[Carboxymethyl]SPVNSGNK			1.00 : 2.4 : 0.02	15380000	36710000	257300
>gi|4758766|ref|NP_004775.1| bifunctional heparan sulfate N-deacetylase/N-sulfotransferase 3 [Homo sapiens]				1.00 : 1.5 : 1.5	2717000	3968000	2408000
	Q[Deamid]ELQ[Deamid]KVR			1.00 : 2.2 : 2.0	1216000	2662000	2408000
	Y[Phosphoryl]FELFPDQ[Deamid]K[Methyl]			1.00 : 0.87	1501000	1307000
>gi|341914860|ref|XP_003403878.1| PREDICTED: ig heavy chain V-I region V35-like [Homo sapiens]				1.00 : 0.72 : 1.0	254400	184200	260000
	EVQLVQSGAEVK			1.00 : 0.72 : 1.0	254400	184200	260000
>gi|14861838|ref|NP_149076.1| fetal and adult testis-expressed transcript protein [Homo sapiens]				1.00 : 2.1 : 0.06	5448000	11280000	324000
	MLRES[Phosphoryl]GH[Oxid]GDA[A_42]HLQEY[Phosphoryl]AGNFQGIR			1.00 : 2.1 : 0.06	5448000	11280000	324000
>gi|190014610|ref|NP_001017395.2| transmembrane and coiled-coil domains protein 1 isoform a [Homo sapiens]				1.00 : 1.2	165500	197000
	RGKPEA[A_42]PK			1.00 : 1.2	165500	197000
>gi|48762934|ref|NP_000080.2| collagen alpha-2(I) chain precursor [Homo sapiens]				1.00 : 0.20 : 0.05	9477000	1904000	471600
	GPA[A_42]GPSGPA[A_42]GKDGR			1.00 : 0.20 : 0.05	9477000	1904000	471600
>gi|4502027|ref|NP_000468.1| serum albumin preproprotein [Homo sapiens]				1.00 : 1.3 : 0.04	3202000000	4318000000	74690000
	DVC[Carboxymethyl]KNYAEAK			1.00 : 1.1 : 0.07	3124000	3317000	201900
	FKDLGEENFK			1.00 : 1.7 : 0.02	118900000	204900000	1949000
	EC[Carboxymethyl]C[Carboxymethyl]EKPLLEK			1.00 : 0.26 : 0.02	20490000	5058000	359800
	LSQRFPK			1.00 : 1.3 : 0.02	22700000	28620000	514400
	AEFAEVSK			1.00 : 1.0 : 0.02	109800000	114800000	2098000
	LC[Carboxymethyl]VLHEK			1.00 : 1.1 : 0.04	3786000	4182000	167000
	LVAASQAALG			1.00 : 1.5 : 0.02	4113000	6277000	68880
	PTLVEVSR			1.00 : 2.1 : 0.11	1192000	2450000	133800
	YLYEIAR			1.00 : 1.4 : 0.04	63970000	91130000	2390000
	LC[Carboxymethyl]TVATLR			1.00 : 0.99 : 0.01	15870000	15720000	192900
	DDNPNLPR			1.00 : 0.72 : 0.02	96040000	69120000	1530000
	LKC[Carboxymethyl]ASLQK			1.00 : 1.1 : 0.02	15900000	17200000	323300
	DLGEENFK			1.00 : 0.84 : 0.03	12440000	10410000	407600
	KEC[Carboxymethyl]C[Carboxymethyl]EKPLLEK			1.00 : 1.1 : 0.02	9112000	9396000	171200
	FQNALLVR			1.00 : 1.9 : 0.01	63930000	124000000	952500
	VTKC[Carboxymethyl]C[Carboxymethyl]TESLVNR			1.00 : 1.4 : 0.06	2586000	3438000	143900
	TYETTLEK			1.00 : 0.76 : 0.02	24210000	18280000	422300
	QTALVELVK			1.00 : 2.3 : 0.02	62780000	143700000	1377000
	ADDKETC[Carboxymethyl]FAEEGK			1.00 : 0.43 : 9.5e-3	18150000	7396000	178100
	KAAFTEC[Carboxymethyl]C[Carboxymethyl]QAADK			1.00 : 0.43 : 0.02	8739000	3438000	145700
	TPVSDRVTK			1.00 : 2.1 : 0.24	343500	726600	83740
	VPQVSTPTLVEVSR			1.00 : 1.0 : 0.05	125600000	126600000	6003000
	LVAASQAALGL			1.00 : 1.6 : 0.03	83230000	136700000	2215000
	SLHTLFGDK			1.00 : 1.1 : 0.01	16270000	18140000	232900
	AFKAWAVAR			1.00 : 1.0	411900	423400
	LKEC[Carboxymethyl]C[Carboxymethyl]EKPLLEK			1.00 : 1.1 : 0.03	378400000	442400000	9975000
	VHTEC[Carboxymethyl]C[Carboxymethyl]HGDLLEC[Carboxymethyl]ADDRADLAK			1.00 : 1.7 : 0.02	163800000	278200000	3077000
	C[Carboxymethyl]C[Carboxymethyl]AAADPHEC[Carboxymethyl]YAK			1.00 : 0.71 : 0.01	44420000	31070000	588300
	VHTEC[Carboxymethyl]C[Carboxymethyl]HGDLLEC[Carboxymethyl]ADDR			1.00 : 1.1 : 0.02	125500000	134300000	1983000
	KYLYEIAR			1.00 : 1.4 : 0.03	3687000	5000000	117400
	ETC[Carboxymethyl]FAEEGK			1.00 : 0.20 : 0.02	4043000	793700	96100
	LDELRDEGK			1.00 : 1.3 : 0.02	208100000	260900000	5108000
	C[Carboxymethyl]TAFHDNEETFLK			1.00 : 0.66	888900	609500
	NEC[Carboxymethyl]FLQHK			1.00 : 0.36 : 0.01	50430000	18210000	558900
	KVPQVSTPTLVEVSR			1.00 : 3.0 : 0.05	171100000	532600000	8060000
	KVPQVSTPTLVEVSR[Methyl]			1.00 : 2.5 : 0.02	28280000	73490000	680600
	QNC[Carboxymethyl]ELFEQLGEYK			1.00 : 1.9 : 0.01	30510000	56850000	421400
	KQTALVELVK			1.00 : 2.1 : 0.02	70120000	146000000	1370000
	C[Carboxymethyl]C[Carboxymethyl]TESLVNR			1.00 : 0.93 : 0.03	201400000	187600000	5497000
	KLVAASQAALGL			1.00 : 1.8 : 0.02	7136000	13200000	149100
	QEPERNEC[Carboxymethyl]FLQHK			1.00 : 1.00 : 0.03	9206000	9403000	217600
	DAHKSEVAHR			1.00 : 1.1	294100	321900
	LVNEVTEFAK			1.00 : 1.6 : 0.02	162100000	260800000	3090000
	RPC[Carboxymethyl]FSALEVDETYVPK			1.00 : 1.4 : 0.02	103300000	152200000	1902000
	VHTEC[Carboxymethyl]C[Carboxymethyl]H[Oxid]GDLLEC[Carboxymethyl]A[A_42]DDRADLAK			1.00 : 1.8 : 0.04	8025000	16010000	347000
	AVMDDFAAFVEK			1.00 : 2.7 : 0.02	18900000	50430000	456800
	SALEVDETYVPK			1.00 : 0.49	464100	226800
	AVM[Oxid]DDFAAFVEK			1.00 : 1.8 : 0.03	17400000	31890000	519200
	VFDEFKPLVEEPQNLIK			1.00 : 0.68 : 0.04	82360000	65360000	2605000
	AAFTEC[Carboxymethyl]C[Carboxymethyl]QAADK			1.00 : 0.87 : 0.02	168200000	145800000	3218000
	ETYGEMADC[Carboxymethyl]C[Carboxymethyl]AKQEPER			1.00 : 0.67	1587000	1060000
	PQVSTPTLVEVSR			1.00 : 2.1 : 0.07	991700	2132000	66700
	ETYGEMADC[Carboxymethyl]C[Carboxymethyl]AK			1.00 : 0.88 : 0.02	8597000	7576000	156500
	YIC[Carboxymethyl]ENQDSISSK			1.00 : 1.0 : 0.03	280800000	292000000	8914000
	YIC[Carboxymethyl]ENQ[Deamid]DSISSK			1.00 : 0.94 : 0.03	3757000	3535000	98530
	YIC[Carboxymethyl]EN[Deamid]QDSISSK			1.00 : 0.94 : 0.03	3758000	3536000	98610
	ETYGEM[Oxid]ADC[Carboxymethyl]C[Carboxymethyl]AK			1.00 : 0.52 : 0.04	2566000	1343000	107200
	TC[Carboxymethyl]VADESAENC[Carboxymethyl]DK			1.00 : 0.76 : 0.02	81810000	62490000	1403000
	VPQVSTPTLVEVSR[Methyl]			1.00 : 0.87 : 0.02	7246000	6307000	126000
	C[Carboxymethyl]C[Carboxymethyl]AAADPH[Oxid]EC[Carboxymethyl]YAK			1.00 : 0.78 : 0.02	4627000	3599000	109700
	C[Carboxymethyl]FSALEVDETYVPK			1.00 : 0.72 : 0.12	1133000	815800	130700
	YKAAFTEC[Carboxymethyl]C[Carboxymethyl]QAADK			1.00 : 1.1	1232000	1364000
	TC[Carboxymethyl]VADESAENC[Carboxymethyl]DKSLHTLFGDK			1.00 : 2.1	1905000	4078000
	EC[Carboxymethyl]C[Carboxymethyl]HGDLLEC[Carboxymethyl]ADDR			1.00 : 1.00	1092000	1088000
>gi|29788996|ref|NP_000931.1| serum paraoxonase/lactonase 3 [Homo sapiens]				1.00 : 2.8 : 0.75	284600	787100	213900
	ILIGTVFHK			1.00 : 2.8 : 0.75	284600	787100	213900
>gi|372626419|ref|NP_001243235.1| 15-hydroxyprostaglandin dehydrogenase [NAD(+)] isoform 5 [Homo sapiens]				1.00 : 1.3	852500	1077000
	TLFIQC[Carboxymethyl]DVADQQQLR[Methyl]GLMPVAQQ[Deamid]PVYC[Carboxymethyl]AS[Phosphoryl]K			1.00 : 1.3	852500	1077000
>gi|53292625|ref|NP_001005404.1| protein yippee-like 2 [Homo sapiens]				1.00 : 1.3 : 1.1	1222000	1563000	1387000
	SK[Acet]TFQAYLPSC[Carboxymethyl]H[Oxid]R			1.00 : 1.3 : 1.1	1222000	1563000	1387000
>gi|4503579|ref|NP_001422.1| band 4.1-like protein 2 isoform a [Homo sapiens]				1.00 : 1.4 : 0.02	25160000	35950000	509200
	DSTSLSSESSSSS[Phosphoryl]S[Phosphoryl]ESEEEDVGEYRPHHRVTEGTIR			1.00 : 1.4 : 0.02	25160000	35950000	509200
>gi|14249338|ref|NP_116114.1| BUD13 homolog isoform 1 [Homo sapiens]				1.00 : 0.53 : 1.7	8155000	4325000	14150000
	YSGPAPPPN[Deamid]RFN[Deamid]IWPGYR			1.00 : 0.53 : 1.7	8155000	4325000	14150000
>gi|47059040|ref|NP_078843.2| homeobox-containing protein 1 [Homo sapiens]				1.00 : 1.7 : 0.57	1438000	2505000	818400
	WYQ[Deamid]LEK			1.00 : 1.7 : 0.57	1438000	2505000	818400
>gi|241896898|ref|NP_060035.2| protein FAM20A isoform a precursor [Homo sapiens]				1.00 : 1.1 : 0.69	25530000	28780000	17720000
	MYREQM[Oxid]NLT[Phosphoryl]SLDPPLQLR[Methyl]			1.00 : 1.1 : 0.69	25530000	28780000	17720000
>gi|56550039|ref|NP_005924.2| histone-lysine N-methyltransferase MLL isoform 2 precursor [Homo sapiens]				1.00 : 0.90 : 0.53	10420000	9387000	5548000
	TDLSTT[Phosphoryl]VAT[Phosphoryl]PSSGLKK[Acet]			1.00 : 0.90 : 0.53	10420000	9387000	5548000
>gi|4502281|ref|NP_001670.1| sodium/potassium-transporting ATPase subunit beta-3 [Homo sapiens]				1.00 : 2.6 : 1.2	303300	789100	370300
	M[M_42]NRIIGLKPEGVPR			1.00 : 2.6 : 1.2	303300	789100	370300
>gi|207113133|ref|NP_001123380.2| protein FAM198A precursor [Homo sapiens]				1.00 : 0.32 : 0.90	522900	168000	470600
	Q[Deamid]ALSSSRR			1.00 : 0.32 : 0.90	522900	168000	470600
>gi|157266300|ref|NP_001141.2| aminopeptidase N precursor [Homo sapiens]				1.00 : 0.48 : 0.70	5159000	2478000	3636000
	ELWILNRYLS[Phosphoryl]YTLN[Deamid]PDLIR			1.00 : 0.48 : 0.70	5159000	2478000	3636000
>gi|156564405|ref|NP_005017.3| phosphatidylinositol-4 5-bisphosphate 3-kinase catalytic subunit delta isoform [Homo sapiens]				1.00 : 1.6 : 1.1	23250000	36230000	26540000
	MTPY[Phosphoryl]GC[Carboxymethyl]LPTGDRTGLIEVVLR[Methyl]			1.00 : 1.6 : 1.1	23250000	36230000	26540000
>gi|34485720|ref|NP_899243.1| echinoderm microtubule-associated protein-like 5 [Homo sapiens]				1.00 : 1.2 : 2.0	710000	836400	1404000
	AHDGPVFSMHALEK			1.00 : 1.2 : 2.0	710000	836400	1404000
>gi|57864582|ref|NP_001009931.1| hornerin [Homo sapiens]				1.00 : 0.87 : 0.97	859400	900500	1638000
	GPYESGSGHSSGLGHR			1.00 : 1.8 : 10.4	212300	366000	2109000
	QSLGHGQHGSGSGQSPSPSR			1.00 : 0.94 : 0.65	890400	834700	574400
	QSLGHGQ[Deamid]HGSGSGQSPSPSR			1.00 : 7.4	62080		458900
>gi|41322908|ref|NP_958781.1| plectin isoform 1e [Homo sapiens]				1.00 : 2.3 : 0.70	1004000	2318000	697700
	LAEVEAALEK			1.00 : 2.3 : 0.70	1004000	2318000	697700
>gi|31791022|ref|NP_853642.1| keratin-associated protein 19-5 [Homo sapiens]				1.00 : 1.3 : 2.0	327100	410300	667000
	SC[Carboxymethyl]R[Methyl]PSC[Carboxymethyl]YGGY[Y_94]GFSGFY[Y_94]			1.00 : 1.3 : 2.0	327100	410300	667000
>gi|4506773|ref|NP_002956.1| protein S100-A9 [Homo sapiens]				1.00 : 2.6 : 0.28	1329000	3401000	383000
	LGHPDTLNQGEFK			1.00 : 2.6 : 0.28	1329000	3401000	383000
>gi|32490559|ref|NP_054764.2| low-density lipoprotein receptor-related protein 10 precursor [Homo sapiens]				1.00 : 1.6 : 1.3	2382000	3849000	3171000
	TN[Deamid]TPARASEAR[Methyl]			1.00 : 1.6 : 1.3	2382000	3849000	3171000
>gi|27477127|ref|NP_149022.3| keratin type II cuticular Hb2 [Homo sapiens]				1.00 : 0.68 : 0.14	4987000	3398000	705800
	FASFIN[Deamid]K			1.00 : 0.68 : 0.14	4987000	3398000	705800
>gi|42415492|ref|NP_060823.3| mis18-binding protein 1 [Homo sapiens]				1.00 : 1.1 : 0.69	25530000	28780000	17720000
	T[Phosphoryl]ISGNVY[Y_94]ILK[Methyl]GMIDQISM[Oxid]K			1.00 : 1.1 : 0.69	25530000	28780000	17720000
>gi|48762932|ref|NP_006576.2| T-complex protein 1 subunit theta [Homo sapiens]				1.00 : 2.3 : 1.3	3514000	7952000	4661000
	ALAENSGVKANEVIS[Phosphoryl]K			1.00 : 2.3 : 1.3	3514000	7952000	4661000
>gi|134244285|ref|NP_000426.2| neurogenic locus notch homolog protein 3 precursor [Homo sapiens]				1.00 : 1.3 : 1.5	2953000	3878000	4416000
	SRR[Methyl]PPGK			1.00 : 1.3 : 1.5	2953000	3878000	4416000
>gi|4503945|ref|NP_002045.1| glucagon preproprotein [Homo sapiens]				1.00 : 5.6 : 3.4	42230000	234500000	143600000
	HSQGTFTSDYSK			1.00 : 5.6 : 3.4	41580000	233000000	142700000
	HSQGTFTSDYSKYLDSR			1.00 : 1.4 : 0.94	1292000	1784000	1210000
>gi|18254456|ref|NP_543136.1| radial spoke head 1 homolog [Homo sapiens]				1.00 : 0.85 : 1.2	1057000	893200	1234000
	YDM[Oxid]DEGNINS[Phosphoryl]EEEET[Phosphoryl]RQS[Phosphoryl]DLQD			1.00 : 0.85 : 1.2	1057000	893200	1234000
>gi|109948279|ref|NP_001035972.1| galectin-7 [Homo sapiens]				1.00 : 1.5 : 0.55	394500	607900	218500
	LDTSEVVFNSK			1.00 : 1.5 : 0.55	394500	607900	218500
>gi|154240692|ref|NP_001093861.1| RNA-binding Raly-like protein isoform 1 [Homo sapiens]				1.00 : 1.1 : 1.9	1448000	1607000	2820000
	Q[Deamid]GEPIMTGKTQTSNVT[Phosphoryl]N[Deamid]K			1.00 : 1.1 : 1.9	1448000	1607000	2820000
>gi|4557701|ref|NP_000413.1| keratin type I cytoskeletal 17 [Homo sapiens]				1.00 : 1.2 : 0.25	68170000	53180000	14380000
	LASYLDK			1.00 : 0.61 : 0.24	16830000	10300000	4014000
	ASYLDKVR			1.00 : 0.87 : 1.2	89810	78310	105000
	VLDELTLAR			1.00 : 0.34 : 0.19	9203000	3098000	1729000
	LASYLDKVR			1.00 : 1.9 : 0.34	20450000	38540000	6886000
	LEQEIATYR			1.00 : 0.23 : 0.15	4669000	1061000	689600
	NHEEEM[Oxid]NALR			1.00 : 1.4 : 1.2	409300	592200	483000
	ALEEANTELEVK			1.00 : 0.61 : 0.26	481200	291700	125100
	EVATNSELVQSGK			1.00 : 0.30 : 0.15	16660000	4955000	2575000
	TRLEQEIATYR			1.00 : 0.91 : 0.14	2735000	2489000	374500
>gi|24586659|ref|NP_699165.2| scavenger receptor class F member 2 isoform 1 precursor [Homo sapiens]				1.00 : 2.0 : 1.0	1610000	3287000	1624000
	AEVALGAQGPR			1.00 : 2.0 : 1.0	1610000	3287000	1624000
>gi|4504893|ref|NP_000884.1| kininogen-1 isoform 2 precursor [Homo sapiens]				1.00 : 0.81 : 0.19	2138000	2380000	472100
	AATGEC[Carboxymethyl]TATVGKR			1.00 : 0.40 : 0.18	1166000	465900	210800
	IGEIKEETTSHLR			1.00 : 1.7 : 0.46	348900	582200	160300
	YNSQNQSNNQFVLYR			1.00 : 1.9 : 0.44	692600	1332000	307600
>gi|148806925|ref|NP_071442.2| EGF latrophilin and seven transmembrane domain-containing protein 1 precursor [Homo sapiens]				1.00 : 1.3 : 0.41	43540000	57180000	18010000
	LMHT[Phosphoryl]VEQATLRISQSFQK[Methyl]			1.00 : 1.3 : 0.41	43540000	57180000	18010000
>gi|5174517|ref|NP_005895.1| mothers against decapentaplegic homolog 7 isoform 1 [Homo sapiens]				1.00 : 2.4 : 2.4	1298000	3157000	3164000
	GHHH[Oxid]PHPPAAGAGAAGGAEADLK[Acet]			1.00 : 2.4 : 2.4	1298000	3157000	3164000
>gi|170784854|ref|NP_003612.2| liprin-beta-2 isoform 1 [Homo sapiens]				1.00 : 3.0	441100	1323000
	T[Phosphoryl]LSINEEEPEGGFSK			1.00 : 3.0	441100	1323000
>gi|116875848|ref|NP_803237.3| protein FAM171B precursor [Homo sapiens]				1.00 : 0.98 : 0.03	6958000	6828000	236700
	Q[Deamid]YLSQ[Deamid]AVVEVFVNY[Phosphoryl]TK			1.00 : 0.98 : 0.03	6958000	6828000	236700
>gi|22749217|ref|NP_689804.1| coiled-coil domain-containing protein 63 [Homo sapiens]				1.00 : 2.2 : 2.0	1216000	2662000	2408000
	KEIEDLR			1.00 : 2.2 : 2.0	1216000	2662000	2408000
>gi|19913408|ref|NP_001059.2| DNA topoisomerase 2-beta [Homo sapiens]				1.00 : 0.23 : 0.37	8097000	1859000	3019000
	A[A_42]GVS[Phosphoryl]VK[Acet]PFQVK[Acet]			1.00 : 0.23 : 0.37	8097000	1859000	3019000
>gi|7710145|ref|NP_056647.1| methyl-CpG-binding domain protein 2 testis-specific isoform [Homo sapiens]				1.00 : 1.7 : 0.04	7623000	13160000	277900
	C[Carboxymethyl]C[Carboxymethyl]PEQ[Deamid]EEGESAAGGSGAGGDSAIEQGGQGSALAPS[Phosphoryl]PVSGVRR			1.00 : 1.7 : 0.04	7623000	13160000	277900
>gi|222418611|ref|NP_002197.2| integrin alpha-7 isoform 2 precursor [Homo sapiens]				1.00 : 1.2 : 0.01	5008000	5796000	74970
	Q[Deamid]Q[Deamid]FKEEK			1.00 : 1.2 : 0.01	5008000	5796000	74970
>gi|4504349|ref|NP_000509.1| hemoglobin subunit beta [Homo sapiens]				1	800200
	SAVTALWGK			1	800200
>gi|207452735|ref|NP_112598.2| epiplakin [Homo sapiens]				1.00 : 1.7 : 1.2	43550000	72380000	54380000
	GFFDPNTHENLTY[Y_94]VQ[Deamid]LLR[Methyl]R[Methyl]			1.00 : 1.7 : 1.2	21780000	36190000	27190000
	GFFDPN[Deamid]THENLTY[Y_94]VQLLR[Methyl]R[Methyl]			1.00 : 1.7 : 1.2	21780000	36190000	27190000
>gi|58219008|ref|NP_001010895.1| RAD26L hypothetical protein [Homo sapiens]				1.00 : 1.8 : 1.2	7296000	13490000	8932000
	Q[Deamid]QLHC[Carboxymethyl]VVVGSEN[Deamid]AK			1.00 : 1.8 : 1.2	7296000	13490000	8932000
>gi|7949031|ref|NP_000758.1| cytochrome P450 2B6 precursor [Homo sapiens]				1.00 : 1.6 : 1.2	28730000	46010000	34980000
	TEAFIPFSLGK[Methyl]R[Methyl]			1.00 : 1.6 : 1.2	28730000	46010000	34980000
>gi|4507157|ref|NP_003096.1| sortilin-related receptor preproprotein [Homo sapiens]				1.00 : 1.5 : 1.5	851300	1283000	1237000
	VLK[Methyl]PDTTYQVKVQ[Deamid]VQ[Deamid]C[Carboxymethyl]LSK			1.00 : 1.5 : 1.5	851300	1283000	1237000
>gi|4503689|ref|NP_000499.1| fibrinogen alpha chain isoform alpha-E preproprotein [Homo sapiens]				1.00 : 1.3 : 1.1	951200000	1291000000	1043000000
	ESSSHHPGIAEFPSR			1.00 : 1.3 : 1.2	111500000	145400000	128700000
	PGGNEITR			1.00 : 0.78 : 1.3	83410	65170	111700
	SRIEVLK			1.00 : 2.1 : 2.6	1080000	2292000	2818000
	LKNSLFEYQK			1.00 : 1.5 : 0.73	2520000	3865000	1944000
	GDSTFESK			1.00 : 0.93 : 1.3	273600	253700	359400
	TVIGPDGHKEVTK			1.00 : 1.2 : 1.1	26640000	33200000	30990000
	TVIGPDGHK			1.00 : 0.84 : 0.89	18590000	15590000	16600000
	QLEQVIAK			1.00 : 1.5 : 1.2	28770000	43660000	35090000
	MADEAGSEADHEGTHSTK			1.00 : 0.85 : 0.80	3054000	2651000	2594000
	HRHPDEAAFFDTASTGK			1.00 : 2.0 : 1.6	20630000	42190000	31400000
	MKPVPDLVPGNFK			1.00 : 1.4 : 1.1	5021000	6642000	5198000
	GDFSSANNR			1.00 : 0.84 : 1.5	390200	326200	597000
	M[Oxid]KPVPDLVPGNFK			1.00 : 2.6 : 1.4	21740000	55960000	31150000
	H[Oxid]RHPDEA[A_42]AFFDTASTGK			1.00 : 1.6 : 1.2	6680000	10510000	7936000
	HRH[Oxid]PDEA[A_42]AFFDTASTGK			1.00 : 1.7 : 1.2	8067000	13640000	9371000
	MELERPGGNEITR			1.00 : 1.2 : 0.99	27120000	33980000	26740000
	MELERPGGN[Deamid]EITR			1.00 : 1.6 : 1.2	1927000	3136000	2362000
	EVDLKDYEDQQK			1.00 : 1.4 : 1.0	121500000	166900000	132000000
	M[Oxid]ELERPGGNEITR			1.00 : 1.8 : 1.5	35420000	64870000	52150000
	M[Oxid]ELERPGGN[Deamid]EITR			1.00 : 1.7 : 1.4	3627000	6277000	4878000
	GLIDEVNQDFTNR			1.00 : 1.2 : 0.27	29810000	34260000	8138000
	MADEAGSEADHEGTHSTKR			1.00 : 1.0 : 1.1	1141000	1185000	1212000
	M[Oxid]ADEAGSEADHEGTHSTKR			1.00 : 1.4 : 1.1	573100	784600	654300
	ADSGEGDFLAEGGGVR			1.00 : 1.5 : 1.00	91230000	134100000	92140000
	NSLFEYQK			1.00 : 1.2 : 0.63	15650000	19520000	9909000
	HPDEAAFFDTASTGK			1.00 : 1.3 : 0.76	41090000	53110000	33900000
	GPDGHKEVTK			1.00 : 1.1 : 1.3	1439000	1595000	1942000
	ALTDM[Oxid]PQMR			1.00 : 1.5 : 0.99	990700	1505000	984800
	ALTDMPQM[Oxid]R			1.00 : 1.7 : 0.99	990200	1656000	984100
	ALTDM[Oxid]PQM[Oxid]R			1.00 : 2.4 : 1.7	4322000	10300000	7278000
	DSHSLTTNIM[Oxid]EILR			1.00 : 3.0 : 0.87	2667000	7468000	2337000
	ESSSH[Oxid]HPGIAEFPSR			1.00 : 1.2 : 1.1	11760000	13590000	13060000
	ESSSHH[Oxid]PGIAEFPSR			1.00 : 1.2 : 1.1	14880000	16110000	15080000
	VQHIQLLQK			1.00 : 1.9 : 1.7	8304000	16120000	13780000
	DRQHLPLIK			1.00 : 1.7 : 1.2	6103000	10570000	7403000
	ESSSHH[Oxid]PGIA[A_42]EFPSR			1.00 : 1.6 : 1.4	6129000	9643000	8332000
	GSESGIFTNTK			1.00 : 1.1 : 1.2	80970000	90570000	95220000
	GSESGIFTN[Deamid]TK			1.00 : 0.98 : 1.2	1825000	1794000	2100000
	GDFSSANNRDNTYNR			1.00 : 1.1 : 1.9	1974000	2223000	3860000
	QFTSSTSYNR			1.00 : 1.5 : 1.3	13540000	19850000	17170000
	M[Oxid]KGLIDEVNQDFTNR			1.00 : 4.0 : 0.84	1312000	4972000	1088000
	DYEDQQKQLEQVIAK			1.00 : 2.2 : 1.6	689600	1636000	1136000
	ADSGEGDFLAEGGGVRGPR			1.00 : 2.1 : 1.5	22010000	47860000	33600000
	LGEFVSETESR			1.00 : 0.83 : 1.1	1221000	1018000	1315000
	M[Oxid]ADEAGSEADHEGTHSTK			1.00 : 1.8 : 1.2	393300	754800	462600
	DLKDYEDQQK			1.00 : 1.4 : 1.6	4465000	6274000	7125000
	NPSSAGSWNSGSSGPGSTGNR			1.00 : 0.84 : 0.82	32710000	26030000	28470000
	NPGSSGTGGTATWK			1.00 : 0.46 : 0.94	419300	191100	395400
	NNKDSHSLTTNIM[Oxid]EILR			1.00 : 2.3 : 1.4	584500	1316000	793800
	SGEGDFLAEGGGVR			1.00 : 1.4 : 1.1	2419000	3356000	2776000
	QFTSSTSYNRGDSTFESK			1.00 : 1.5 : 1.4	22270000	34190000	30350000
	QFTSSTSYN[Deamid]RGDSTFESK			1.00 : 2.6 : 5.1	1485000	3799000	7614000
	GSESGIFTN[Deamid]TKESSSHHPGIAEFPSR			1.00 : 1.8 : 1.0	1084000	1977000	1129000
	VDLKDYEDQQK			1.00 : 1.4 : 1.5	364000	506300	539800
	PGSTGTWNPGSSER			1.00 : 0.41 : 0.63	11800000	4800000	7384000
	TVIGPDGH[Oxid]K[Acet]EVTK			1.00 : 1.3 : 1.4	2667000	3521000	3618000
	M[Oxid]KPVPDLVPGN[Deamid]FK			1.00 : 1.8 : 0.98	620200	1102000	610500
	DSGEGDFLAEGGGVR			1.00 : 1.7 : 1.2	13840000	23180000	16500000
	M[Oxid]K[Acet]PVPDLVPGNFK			1.00 : 1.4 : 1.9	478700	671100	886300
	GGSTSYGTGSETESPR			1.00 : 0.88 : 0.98	53740000	47500000	52660000
	H[Oxid]PDEA[A_42]AFFDTASTGK			1.00 : 1.7 : 1.1	1255000	2176000	1396000
	SSAGSWNSGSSGPGSTGNR			1.00 : 0.54 : 0.77	561500	303600	434900
	GGSTSYGTGSETESPRNPSSAGSWNSGSSGPGSTGNR			1.00 : 1.2 : 1.0	7831000	9519000	8300000
	DSGEGDFLAEGGGVRGPR			1.00 : 2.1 : 1.5	1233000	2551000	1899000
	NPSSAGSWN[Deamid]SGSSGPGSTGNR			1.00 : 0.85 : 0.70	20470000	17380000	14310000
	NPGSSGTGGTATWKPGSSGPGSTGSWNSGSSGTGSTGNQNPGSPR			1.00 : 0.89 : 0.54	1447000	1288000	777300
>gi|56118254|ref|NP_653281.2| zinc finger protein 18 [Homo sapiens]				1.00 : 0.83	840900	696300
	MVSGAGIS[Phosphoryl]HPK			1.00 : 0.83	840900	696300
>gi|88853069|ref|NP_000629.3| vitronectin precursor [Homo sapiens]				1.00 : 1.9 : 0.93	9788000	19210000	7727000
	C[Carboxymethyl]TEGFNVDKK			1.00 : 1.2 : 1.1	2931000	3429000	3131000
	GQYC[Carboxymethyl]YELDEK			1.00 : 1.9 : 0.87	1247000	2320000	1080000
	RVDTVDPPYPR			1.00 : 2.5 : 1.2	2437000	5972000	2836000
	FEDGVLDPDYPR			1.00 : 2.1 : 0.56	1928000	3987000	1076000
	IYISGM[Oxid]APRPSLAK			1.00 : 2.2 : 1.0	361400	804700	367600
	SIAQYWLGC[Carboxymethyl]PAPGHL			1.00 : 1.7 : 0.77	1338000	2300000	1034000
	DWHGVPGQVDAAM[Oxid]AGR			1.00 : 3.1 : 1.8	181900	556800	331900
>gi|23510451|ref|NP_001631.3| acylamino-acid-releasing enzyme [Homo sapiens]				1.00 : 0.95 : 0.05	16090000	15350000	740500
	Y[Phosphoryl]IPQ[Deamid]VKTPLLLM[Oxid]LGQEDR[Methyl]			1.00 : 0.95 : 0.05	16090000	15350000	740500
>gi|222144249|ref|NP_653267.2| dynein heavy chain domain-containing protein 1 isoform 1 [Homo sapiens]				1.00 : 2.0 : 1.2	3260000	6601000	3927000
	WPM[Oxid]KA[A_42]ALLTPMR			1.00 : 2.0 : 1.2	3260000	6601000	3927000
>gi|195972866|ref|NP_000412.3| keratin type I cytoskeletal 10 [Homo sapiens]				1.00 : 2.1 : 0.42	209800000	487300000	70110000
	LKYENEVALR			1.00 : 1.0 : 0.72	5037000	4912000	3619000
	SEITELR			1.00 : 4.0 : 0.26	1914000	7728000	498500
	IRLENEIQTYR			1.00 : 2.5 : 0.15	16670000	39960000	2638000
	YENEVALR			1.00 : 3.2 : 0.50	2499000	7907000	1245000
	IKEWYEK			1.00 : 3.3 : 0.21	6342000	20720000	1303000
	SQYEQLAEQNRK			1.00 : 2.0 : 0.37	52770000	107000000	20150000
	SEITELRR			1.00 : 3.3 : 0.37	8258000	27630000	3022000
	VLDELTLTK			1.00 : 2.4 : 0.37	5798000	14080000	2165000
	DAEAWFNEK			1.00 : 2.4 : 0.48	15720000	38510000	7500000
	LENEIQTYR			1.00 : 2.0 : 0.35	8384000	17040000	2957000
	SLLEGEGSSGGGGR			1.00 : 1.5 : 0.39	21400000	31080000	8331000
	SSSSGSVGESSSKGP			1.00 : 2.0 : 0.42	2891000	5670000	1220000
	SQYEQLAEQNR			1.00 : 0.22 : 0.11	3757000	839800	401900
	ALEESNYELEGK			1.00 : 2.2 : 0.57	37570000	83560000	21290000
	QSLEASLAETEGR			1.00 : 4.1 : 0.57	966600	4003000	551700
	GSLGGGFSSGGFSGGSFSR			1.00 : 3.7 : 0.04	31710000	116600000	1259000
>gi|7706595|ref|NP_057683.1| myozenin-2 [Homo sapiens]				1.00 : 1.3 : 0.52	14870000	19160000	7801000
	YY[Phosphoryl]Q[Deamid]SPWEQ[Deamid]AISNDPELLEALY[Phosphoryl]PKLFKPEGK			1.00 : 1.3 : 0.52	14870000	19160000	7801000
>gi|125987585|ref|NP_006838.3| leukocyte immunoglobulin-like receptor subfamily B member 4 isoform 1 precursor [Homo sapiens]				1.00 : 1.3 : 0.95	16080000	20970000	15200000
	QN[Deamid]PLEPK			1.00 : 1.3 : 0.95	8040000	10490000	7598000
	Q[Deamid]NPLEPK			1.00 : 1.3 : 0.95	8040000	10490000	7598000
>gi|151105229|ref|NP_079379.2| intraflagellar transport protein 74 homolog isoform a [Homo sapiens]				1.00 : 2.7 : 1.0	996100	2715000	1013000
	ISELTTEVN[Deamid]K[Methyl]LQ[Deamid]K			1.00 : 2.7 : 1.0	996100	2715000	1013000
>gi|24307933|ref|NP_009093.1| transcription factor EB [Homo sapiens]				1.00 : 0.95 : 0.53	1042000	985500	556100
	M[Oxid]QLM[Oxid]REQAQQEEQ[Deamid]R			1.00 : 0.95 : 0.53	1042000	985500	556100
>gi|20986506|ref|NP_620446.1| mitogen-activated protein kinase 10 isoform 3 [Homo sapiens]				1.00 : 2.9	448000	1322000
	MS[Phosphoryl]YLLYQM[Oxid]LC[Carboxymethyl]GIK			1.00 : 2.9	448000	1322000
>gi|31559825|ref|NP_853514.1| polycystic kidney disease protein 1-like 3 precursor [Homo sapiens]				1.00 : 2.2 : 1.4	1691000	3697000	2370000
	ILA[A_42]LLA[A_42]K[Acet]			1.00 : 2.2 : 1.4	1691000	3697000	2370000
>gi|149999360|ref|NP_001092753.1| zinc finger protein 239 [Homo sapiens]				1.00 : 0.90 : 0.53	10420000	9391000	5553000
	VHTGERPYK[Methyl]C[Carboxymethyl]GEC[Carboxymethyl]GK[Methyl]			1.00 : 0.90 : 0.53	10420000	9391000	5553000
>gi|105990532|ref|NP_000375.2| apolipoprotein B-100 precursor [Homo sapiens]				1.00 : 1.4 : 1.5	916700	1561000	1373000
	TGISPLALIK			1.00 : 1.8 : 1.5	135800	245200	209200
	DLKVEDIPLAR			1.00 : 2.7 : 1.4	158400	423800	221000
	TEVIPPLIENR			1.00 : 1.7 : 1.7	195000	331500	328600
	KGNVATEISTER			1.00 : 1.2 : 1.4	458100	560500	635100
>gi|88501740|ref|NP_008963.3| TRIO and F-actin-binding protein isoform 1 [Homo sapiens]				1.00 : 2.1 : 0.06	5465000	11320000	326900
	S[Phosphoryl]LAEM[Oxid]ESSHQQ[Deamid]VM[Oxid]EELQRHHER			1.00 : 2.1 : 0.06	5465000	11320000	326900

## Sheet: All quan data no closure
Annotation		Ratio of Groups (NoCloseIni : NoCloseFU : )	Total Area (NoCloseIni)	Total Area (NoCloseFU)
>gi|41152086|ref|NP_004559.4| serpin B6 [Homo sapiens]		1.00 : 0.41	1399000	576200
	TYIGEIFTQILVLPYVGK	1.00 : 0.41	1399000	576200
>gi|32130518|ref|NP_000474.2| apolipoprotein C-II precursor [Homo sapiens]		1.00 : 1.5	7322000	10950000
	LRDLYSK	1.00 : 1.5	706400	1042000
	TYLPAVDEK	1.00 : 1.5	1944000	2893000
	TAAQNLYEK	1.00 : 1.4	1919000	2734000
	ESLSSYWESAK	1.00 : 1.6	2753000	4278000
>gi|153792590|ref|NP_001017963.2| heat shock protein HSP 90-alpha isoform 1 [Homo sapiens]		1.00 : 0.78	3629000	2845000
	DLVILLYETALLSSGFSLEDPQTHANR	1.00 : 0.78	3629000	2845000
>gi|105990532|ref|NP_000375.2| apolipoprotein B-100 precursor [Homo sapiens]		1.00 : 0.67	3137000	2097000
	TGISPLALIK	1.00 : 0.55	442100	243100
	ATLYALSHAVNNYHK	1.00 : 0.79	740600	583500
	SPAFTDLHLR	1.00 : 0.69	565600	392600
	DLKVEDIPLAR	1.00 : 0.59	645500	381600
	KGNVATEISTER	1.00 : 0.67	743500	495900
>gi|4504489|ref|NP_000403.1| histidine-rich glycoprotein precursor [Homo sapiens]		1.00 : 1.6	3308000	5235000
	RPSEIVIGQC[Carboxymethyl]K	1.00 : 1.2	1216000	1431000
	YKEENDDFASFR	1.00 : 1.2	1283000	1554000
	DSPVLIDFFEDTER	1.00 : 2.8	808000	2250000
>gi|4504893|ref|NP_000884.1| kininogen-1 isoform 2 precursor [Homo sapiens]		1.00 : 1.5	4547000	6598000
	TVGSDTFYSFK	1.00 : 1.4	1665000	2293000
	IGEIKEETTSHLR	1.00 : 1.5	751300	1156000
	TWQDC[Carboxymethyl]EYKDAAK	1.00 : 1.7	627500	1049000
	YNSQNQSNNQFVLYR	1.00 : 1.4	1503000	2100000
>gi|4501885|ref|NP_001092.1| actin cytoplasmic 1 [Homo sapiens]		1.00 : 0.69	103800000	71400000
	MTQIMFETFNTPAMYVAIQAVLSLYASGR	1.00 : 0.55	4220000	2318000
	M[Oxid]TQIM[Oxid]FETFNTPAM[Oxid]YVAIQAVLSLYASGR	1.00 : 0.66	35810000	23590000
	M[Oxid]TQIMFETFNTPAMYVAIQAVLSLYASGR	1.00 : 0.67	12500000	8357000
	MTQIM[Oxid]FETFNTPAMYVAIQAVLSLYASGR	1.00 : 0.67	12500000	8362000
	MTQIMFETFNTPAM[Oxid]YVAIQAVLSLYASGR	1.00 : 0.79	2645000	2100000
	M[Oxid]TQIM[Oxid]FETFNTPAMYVAIQAVLSLYASGR	1.00 : 0.79	18040000	14200000
	M[Oxid]TQIMFETFNTPAM[Oxid]YVAIQAVLSLYASGR	1.00 : 0.69	9065000	6254000
	MTQIM[Oxid]FETFNTPAM[Oxid]YVAIQAVLSLYASGR	1.00 : 0.69	9060000	6217000
>gi|4557323|ref|NP_000031.1| apolipoprotein C-III precursor [Homo sapiens]		1.00 : 1.3	414100000	529800000
	DYWSTVK	1.00 : 1.8	1040000	1853000
	DALSSVQESQVAQQAR	1.00 : 1.3	394900000	495900000
	GWVTDGFSSLK	1.00 : 1.8	11900000	20960000
	TAKDALSSVQESQVAQQAR	1.00 : 1.8	6238000	11030000
>gi|4504041|ref|NP_002061.1| guanine nucleotide-binding protein G(i) subunit alpha-2 isoform 1 [Homo sapiens]		1.00 : 0.56	779800	433200
	WFTDTSIILFLNK	1.00 : 0.56	779800	433200
>gi|53793688|ref|NP_001005464.1| histone H3.2 [Homo sapiens]		1.00 : 0.46	7892000	3665000
	FQSSAVMALQEASEAYLVGLFEDTNLC[Carboxymethyl]AIHAK	1.00 : 0.34	6009000	2015000
	FQSSAVM[Oxid]ALQEASEAYLVGLFEDTNLC[Carboxymethyl]AIHAK	1.00 : 0.53	3085000	1650000
>gi|63055057|ref|NP_001017992.1| beta-actin-like protein 2 [Homo sapiens]		1.00 : 0.57	3124000	1782000
	YSVWIGGSILASLSTFQQMWISK	1.00 : 0.84	567200	478500
	YSVWIGGSILASLSTFQQM[Oxid]WISK	1.00 : 0.68	2556000	1749000
>gi|119395750|ref|NP_006112.3| keratin type II cytoskeletal 1 [Homo sapiens]		1.00 : 1.2	284200000	339100000
	SISISVAR	1.00 : 1.2	2665000	3129000
	SLVNLGGSK	1.00 : 1.4	6552000	9185000
	TNAENEFVTIKK	1.00 : 1.3	54540000	69190000
	TLLEGEESR	1.00 : 1.7	6370000	10800000
	AQYEDIAQK	1.00 : 2.1	6860000	14620000
	NKLNDLEDALQQAK	1.00 : 0.86	33100000	28300000
	SLNNQFASFIDKVR	1.00 : 0.43	9796000	4244000
	AEAESLYQSK	1.00 : 1.8	3505000	6467000
	TNAENEFVTIK	1.00 : 0.96	36230000	34850000
	NSKIEISELNR	1.00 : 9.7	505000	4886000
	SLDLDSIIAEVK	1.00 : 1.1	16620000	18340000
	NM[Oxid]QDM[Oxid]VEDYR	1.00 : 3.0	376300	1143000
	SKAEAESLYQSK	1.00 : 1.8	18410000	33270000
	LNDLEDALQQAK	1.00 : 2.0	4021000	7926000
	SLNNQFASFIDK	1.00 : 1.0	52110000	52140000
	WELLQQVDTSTR	1.00 : 2.6	3778000	9801000
	LLRDYQELMNTK	1.00 : 5.4	80140	429600
	AEAESLYQSKYEELQITAGR	1.00 : 0.51	1154000	590000
	SGGGFSSGSAGIINYQR	1.00 : 4.4	1539000	6742000
	QISNLQQSISDAEQR	1.00 : 2.2	816500	1807000
	FSSC[Carboxymethyl]GGGGGSFGAGGGFGSR	1.00 : 0.80	17980000	14310000
	KQISNLQQSISDAEQR	1.00 : 0.34	142700	49020
	LDSELKNM[Oxid]QDM[Oxid]VEDYR	1.00 : 1.5	1451000	2194000
	GSYGSGGSSYGSGGGSYGSGGGGGGHGSYGSGSSSGGYR	1.00 : 1.3	2197000	2848000
	GGGGGGYGSGGSSYGSGGGSYGSGGGGGGGR	1.00 : 0.49	8701000	4291000
>gi|5453549|ref|NP_006397.1| peroxiredoxin-4 precursor [Homo sapiens]		1.00 : 0.46	724300	333500
	YLVFFFYPLDFTFVC[Carboxymethyl]PTEIIAFGDR	1.00 : 0.46	724300	333500
>gi|4507357|ref|NP_003555.1| transgelin-2 [Homo sapiens]		1.00 : 0.20	991600	194700
	YGINTTDIFQTVDLWEGK	1.00 : 0.20	991600	194700
>gi|55741659|ref|NP_065968.1| zinc finger protein 14 homolog [Homo sapiens]		1.00 : 0.74	423700	314000
	LYSFLTQHQR	1.00 : 0.74	423700	314000
>gi|241982780|ref|NP_001155901.1| programmed cell death 6-interacting protein isoform 2 [Homo sapiens]		1.00 : 0.31	398800	124800
	EPTVDISPDTVGTLSLIMLAQAQEVFFLK	1.00 : 0.31	398800	124800
>gi|19923142|ref|NP_002256.2| importin subunit beta-1 [Homo sapiens]		1.00 : 0.55	696000	383700
	SVKPQILSVFGDIALAIGGEFK	1.00 : 0.55	696000	383700
>gi|70906435|ref|NP_005132.2| fibrinogen beta chain isoform 1 preproprotein [Homo sapiens]		1.00 : 1.3	1224000000	1633000000
	KWDPYK	1.00 : 1.4	7913000	11200000
	SILENLR	1.00 : 1.4	37760000	52680000
	YQISVNK	1.00 : 1.2	24960000	30440000
	GSWYSM[Oxid]R	1.00 : 1.5	901600	1326000
	EC[Carboxymethyl]EEIIR	1.00 : 1.4	5744000	8227000
	AHYGGFTVQNEANK	1.00 : 1.4	144800000	200100000
	HGTDDGVVWMNWK	1.00 : 2.6	1979000	5164000
	IRPFFPQQ	1.00 : 1.2	87690000	106800000
	HGTDDGVVWM[Oxid]NWK	1.00 : 1.2	20930000	25150000
	REEAPSLRPAPPPISGGGYR	1.00 : 1.3	106100000	137300000
	AHYGGFTVQNEANKYQISVNK	1.00 : 1.8	17120000	30200000
	KGGETSEMYLIQPDSSVKPYR	1.00 : 2.6	9959000	26120000
	KGGETSEM[Oxid]YLIQPDSSVKPYR	1.00 : 1.2	52580000	64040000
	TM[Oxid]TIHNGM[Oxid]FFSTYDR	1.00 : 1.5	4883000	7518000
	EDGGGWWYNR	1.00 : 1.2	58630000	72920000
	DNDGWLTSDPR	1.00 : 1.5	20940000	31110000
	EEAPSLRPAPPPISGGGYR	1.00 : 1.5	159800000	239500000
	QGFGNVATNTDGK	1.00 : 1.4	5507000	7823000
	IQKLESDVSAQM[Oxid]EYC[Carboxymethyl]R	1.00 : 1.5	3740000	5619000
	WDPYKQGFGNVATNTDGK	1.00 : 1.3	996500	1322000
	M[Oxid]GPTELLIEM[Oxid]EDWKGDK	1.00 : 2.3	4367000	9983000
	QVKDNENVVNEYSSELEK	1.00 : 1.6	1804000	2869000
	GGETSEMYLIQPDSSVKPYR	1.00 : 5.5	4021000	22290000
	GGETSEM[Oxid]YLIQPDSSVKPYR	1.00 : 1.5	24840000	37540000
	LESDVSAQMEYC[Carboxymethyl]R	1.00 : 2.1	1047000	2229000
	LESDVSAQM[Oxid]EYC[Carboxymethyl]R	1.00 : 1.5	12590000	18820000
	TPC[Carboxymethyl]TVSC[Carboxymethyl]NIPVVSGK	1.00 : 1.3	56050000	70240000
	YYWGGQYTWDMAK	1.00 : 3.3	687100	2254000
	YYWGGQYTWDM[Oxid]AK	1.00 : 1.1	25000000	27970000
	TPC[Carboxymethyl]TVSC[Carboxymethyl]NIPVVSGKEC[Carboxymethyl]EEIIR	1.00 : 1.9	27760000	51820000
	MGPTELLIEM[Oxid]EDWK	1.00 : 3.6	1118000	4059000
	M[Oxid]GPTELLIEM[Oxid]EDWK	1.00 : 1.4	11550000	15970000
	DNENVVNEYSSELEK	1.00 : 1.2	199700000	248400000
	NYC[Carboxymethyl]GLPGEYWLGNDK	1.00 : 1.3	89530000	114800000
	HQLYIDETVNSNIPTNLR	1.00 : 0.80	1473000	1175000
	VYC[Carboxymethyl]DMNTENGGWTVIQNR	1.00 : 2.3	6795000	15790000
	VYC[Carboxymethyl]DM[Oxid]NTENGGWTVIQNR	1.00 : 1.4	24470000	34870000
>gi|13676857|ref|NP_068814.2| heat shock-related 70 kDa protein 2 [Homo sapiens]		1.00 : 0.90	1916000	1729000
	NVLIFDLGGGTFDVSILTIEDGIFEVK	1.00 : 0.90	1916000	1729000
>gi|30581141|ref|NP_788955.1| proteasome activator complex subunit 1 isoform 2 [Homo sapiens]		1.00 : 0.49	4355000	2116000
	DVIEQLNLVTTWLQLQIPR	1.00 : 0.49	4355000	2116000
>gi|5453595|ref|NP_006358.1| adenylyl cyclase-associated protein 1 [Homo sapiens]		1.00 : 1.3	7758000	9793000
	LGLVFDDVVGIVEIINSK	1.00 : 1.5	5488000	8366000
	AYLSIWTELQAYIK	1.00 : 1.4	2269000	3099000
>gi|355594753|ref|NP_001822.3| clusterin preproprotein [Homo sapiens]		1.00 : 1.4	117400000	169600000
	KTLLSNLEEAK	1.00 : 1.3	9319000	12540000
	KYNELLK	1.00 : 1.7	796800	1371000
	FM[Oxid]ETVAEK	1.00 : 1.3	1205000	1549000
	EPQDTYHYLPFSLPHR	1.00 : 1.5	7052000	10690000
	EIQNAVNGVK	1.00 : 1.4	1243000	1791000
	IDSLLENDR	1.00 : 1.6	5527000	9008000
	RPHFFFPK	1.00 : 0.45	7080000	3181000
	TLLSNLEEAK	1.00 : 1.6	7594000	11950000
	TLLSNLEEAKK	1.00 : 1.3	8871000	11670000
	ASSIIDELFQDR	1.00 : 1.6	17610000	28790000
	RELDESLQVAER	1.00 : 1.6	562300	880600
	VTTVASHTSDSDVPSGVTEVVVK	1.00 : 1.9	9735000	18600000
	YVNKEIQNAVNGVK	1.00 : 1.1	3477000	3823000
	EILSVDC[Carboxymethyl]STNNPSQAK	1.00 : 1.4	38700000	54360000
>gi|4504281|ref|NP_003520.1| histone H3.1 [Homo sapiens]		1.00 : 0.09	1460000	135500
	FQSSAVMALQEAC[Carboxymethyl]EAYLVGLFEDTNLC[Carboxymethyl]AIHAK	1.00 : 0.09	1460000	135500
>gi|4506243|ref|NP_002810.1| polypyrimidine tract-binding protein 1 isoform a [Homo sapiens]		1.00 : 0.58	3010000	1742000
	VTPQSLFILFGVYGDVQR	1.00 : 0.58	3010000	1742000
>gi|148233596|ref|NP_006717.2| lipopolysaccharide-responsive and beige-like anchor protein isoform 2 [Homo sapiens]		1.00 : 0.73	446800	323900
	LISLVDVLIFASSLGFTEIEAEK	1.00 : 0.73	446800	323900
>gi|47132549|ref|NP_997639.1| fibronectin isoform 6 preproprotein [Homo sapiens]		1.00 : 1.0	528300	530500
	VPGTSTSATLTGLTR	1.00 : 1.0	528300	530500
>gi|66932947|ref|NP_000005.2| alpha-2-macroglobulin precursor [Homo sapiens]		1.00 : 1.5	7822000	11420000
	AYIFIDEAHITQALIWLSQR	1.00 : 4.3	2065000	8946000
	GGVEDEVTLSAYITIALLEIPLTVTHPVVR	1.00 : 0.74	5757000	4261000
>gi|21735614|ref|NP_003652.2| apolipoprotein L1 isoform a precursor [Homo sapiens]		1.00 : 0.87	1172000	1020000
	LTDVAPVSFFLVLDVVYLVYESK	1.00 : 0.87	1172000	1020000
>gi|34577083|ref|NP_689937.2| ras suppressor protein 1 isoform 2 [Homo sapiens]		1.00 : 0.44	5448000	2392000
	GFGSLPALEVLDLTYNNLSENSLPGNFFYLTTLR	1.00 : 0.44	5448000	2392000
>gi|4502389|ref|NP_003851.1| barrier-to-autointegration factor [Homo sapiens]		1.00 : 0.26	1569000	414200
	AYVVLGQFLVLK	1.00 : 0.26	1569000	414200
>gi|11321561|ref|NP_000604.1| hemopexin precursor [Homo sapiens]		1.00 : 0.64	8214000	5234000
	LYLVQGTQVYVFLTK	1.00 : 0.64	8214000	5234000
>gi|4506381|ref|NP_002863.1| ras-related C3 botulinum toxin substrate 2 [Homo sapiens]		1.00 : 0.64	6074000	3865000
	LRPLSYPQTDVFLIC[Carboxymethyl]FSLVSPASYENVR	1.00 : 0.64	6074000	3865000
>gi|25777711|ref|NP_008861.2| S-phase kinase-associated protein 1 isoform a [Homo sapiens]		1.00 : 0.33	2587000	851200
	VDQGTLFELILAANYLDIK	1.00 : 0.33	2587000	851200
>gi|11321601|ref|NP_002618.1| 6-phosphofructokinase type C isoform 1 [Homo sapiens]		1.00 : 0.29	626700	182500
	THSINALLIIGGFEAYLGLLELSAAR	1.00 : 0.29	626700	182500
>gi|4502163|ref|NP_001638.1| apolipoprotein D precursor [Homo sapiens]		1.00 : 0.90	49960000	44960000
	VLNQELR	1.00 : 0.87	3377000	2942000
	NILTSNNIDVK	1.00 : 0.87	9405000	8219000
	MTVTDQVNC[Carboxymethyl]PK	1.00 : 1.4	3521000	5091000
	NILTSNNIDVKK	1.00 : 0.89	1042000	926100
	KMTVTDQVNC[Carboxymethyl]PK	1.00 : 1.9	345700	662300
	NPNLPPETVDSLK	1.00 : 0.79	8885000	7000000
	C[Carboxymethyl]PNPPVQENFDVNK	1.00 : 0.86	23520000	20250000
>gi|4557321|ref|NP_000030.1| apolipoprotein A-I preproprotein [Homo sapiens]		1.00 : 1.4	470300000	653800000
	LAEYHAK	1.00 : 0.68	1555000	1050000
	THLAPYSDELR	1.00 : 1.4	92610000	125800000
	LHELQEK	1.00 : 1.2	9667000	12040000
	VKDLATVYVDVLK	1.00 : 1.7	6389000	11080000
	VEPLRAELQEGAR	1.00 : 1.6	26460000	41030000
	AKPALEDLR	1.00 : 1.6	6706000	10600000
	LSPLGEEMR	1.00 : 3.2	742100	2342000
	LSPLGEEM[Oxid]R	1.00 : 1.5	36390000	54690000
	THLAPYSDELRQR	1.00 : 1.6	4370000	6838000
	QKLHELQEK	1.00 : 1.9	2161000	4030000
	LEALKENGGAR	1.00 : 2.1	1971000	4187000
	DSGRDYVSQFEGSALGK	1.00 : 1.6	37010000	60050000
	ATEHLSTLSEK	1.00 : 1.4	37250000	50990000
	DLATVYVDVLK	1.00 : 1.3	5387000	7204000
	VQPYLDDFQK	1.00 : 1.2	68420000	84040000
	WQEEM[Oxid]ELYR	1.00 : 2.9	837300	2391000
	ETEGLRQEM[Oxid]SK	1.00 : 1.2	640200	745700
	VQPYLDDFQKK	1.00 : 1.4	48990000	69160000
	VSFLSALEEYTK	1.00 : 2.1	1132000	2342000
	DYVSQFEGSALGK	1.00 : 1.2	72800000	90260000
	KWQEEM[Oxid]ELYR	1.00 : 1.5	740800	1120000
	LLDNWDSVTSTFSK	1.00 : 1.6	5949000	9814000
	EQLGPVTQEFWDNLEK	1.00 : 1.5	2071000	3048000
>gi|83367083|ref|NP_055217.2| cytochrome b-c1 complex subunit 8 [Homo sapiens]		1.00 : 1.0	441100	461800
	VVPQFVVFYLIYTWGTEEFER	1.00 : 1.0	441100	461800
>gi|131412225|ref|NP_705694.2| keratin type I cytoskeletal 13 isoform a [Homo sapiens]		1.00 : 1.4	88650000	120100000
	ALEEANADLEVK	1.00 : 1.4	88650000	120100000
>gi|66347875|ref|NP_001724.3| complement C1r subcomponent precursor [Homo sapiens]		1.00 : 0.97	4352000	4208000
	LPVANPQAC[Carboxymethyl]ENWLR	1.00 : 0.96	1465000	1413000
	C[Carboxymethyl]LPVC[Carboxymethyl]GKPVNPVEQR	1.00 : 0.91	1519000	1389000
	ESEQGVYTC[Carboxymethyl]TAQGIWK	1.00 : 1.0	1368000	1406000
>gi|5031839|ref|NP_005545.1| keratin type II cytoskeletal 6A [Homo sapiens]		1.00 : 3.7	2907000	10650000
	YEELQVTAGR	1.00 : 5.0	2081000	10320000
	AIGGGLSSVGGGSSTIK	1.00 : 0.31	1376000	424100
>gi|4885385|ref|NP_005315.1| histone H3.3 [Homo sapiens]		1.00 : 1.1	28760000	32060000
	FQSAAIGALQEASEAYLVGLFEDTNLC[Carboxymethyl]AIHAK	1.00 : 1.1	28760000	32060000
>gi|156523970|ref|NP_001613.2| alpha-2-HS-glycoprotein preproprotein [Homo sapiens]		1.00 : 1.0	7980000	8378000
	HTFM[Oxid]GVVSLGSPSGEVSHPR	1.00 : 1.1	906600	1039000
	TVVQPSVGAAAGPVVPPC[Carboxymethyl]PGR	1.00 : 1.0	7072000	7339000
>gi|4503481|ref|NP_001395.1| elongation factor 1-gamma [Homo sapiens]		1.00 : 0.62	2376000	1478000
	VTLADITVVC[Carboxymethyl]TLLWLYK	1.00 : 0.62	2376000	1478000
>gi|67003568|ref|NP_001019850.1| skin-specific protein 32 [Homo sapiens]		1.00 : 1.4	7310000	10480000
	YQVPC[Carboxymethyl]QTQTYVK	1.00 : 1.4	7310000	10480000
>gi|223029410|ref|NP_006280.3| talin-1 [Homo sapiens]		1.00 : 1.1	13650000	15290000
	SFTLDFGDYQDGYYSVQTTEGEQIAQLIAGYIDIILK	1.00 : 1.1	13650000	15290000
>gi|4506413|ref|NP_002875.1| ras-related protein Rap-1A [Homo sapiens]		1.00 : 0.77	3166000	2440000
	SALTVQFVQGIFVEK	1.00 : 0.77	3166000	2440000
>gi|4557032|ref|NP_002291.1| L-lactate dehydrogenase B chain [Homo sapiens]		1.00 : 0.58	10130000	5906000
	YSPDC[Carboxymethyl]IIIVVSNPVDILTYVTWK	1.00 : 0.58	10130000	5906000
>gi|4757952|ref|NP_001782.1| cell division control protein 42 homolog isoform 1 [Homo sapiens]		1.00 : 0.66	3316000	2203000
	LRPLSYPQTDVFLVC[Carboxymethyl]FSVVSPSSFENVK	1.00 : 0.66	3316000	2203000
>gi|89191868|ref|NP_000543.2| von Willebrand factor preproprotein [Homo sapiens]		1.00 : 0.33	649900	215400
	LLDLVFLLDGSSR	1.00 : 0.33	649900	215400
>gi|19923106|ref|NP_000437.3| serum paraoxonase/arylesterase 1 precursor [Homo sapiens]		1.00 : 1.4	19410000	26500000
	LLIGTVFHK	1.00 : 1.3	2710000	3639000
	EVQPVELPNC[Carboxymethyl]NLVK	1.00 : 1.4	10070000	13750000
	IFFYDSENPPASEVLR	1.00 : 1.4	6627000	9112000
>gi|17986283|ref|NP_006000.2| tubulin alpha-1A chain [Homo sapiens]		1.00 : 0.64	3543000	2285000
	LADQC[Carboxymethyl]TGLQGFLVFHSFGGGTGSGFTSLLMER	1.00 : 0.46	2475000	1129000
	LADQC[Carboxymethyl]TGLQGFLVFHSFGGGTGSGFTSLLM[Oxid]ER	1.00 : 0.69	1687000	1155000
>gi|22035646|ref|NP_663615.1| apolipoprotein L3 isoform 1 [Homo sapiens]		1.00 : 0.93	144200	134400
	ILSATTSGIFLALDVVNLVYESK	1.00 : 0.93	144200	134400
>gi|4507521|ref|NP_001055.1| transketolase [Homo sapiens]		1.00 : 0.58	3053000	1770000
	GHAAPILYAVWAEAGFLAEAELLNLR	1.00 : 0.58	3053000	1770000
>gi|119395754|ref|NP_000415.2| keratin type II cytoskeletal 5 [Homo sapiens]		1.00 : 0.62	6924000	4304000
	LRAEIDNVK	1.00 : 1.3	297900	374200
	ISISTSGGSFR	1.00 : 0.62	1359000	844600
	TEAESWYQTK	1.00 : 0.30	962600	291300
	SFSTASAITPSVSR	1.00 : 0.67	552900	370300
	VSLAGAC[Carboxymethyl]GVGGYGSR	1.00 : 0.43	1771000	753700
	TTAENEFVM[Oxid]LKK	1.00 : 0.49	2917000	1439000
	SRTEAESWYQTK	1.00 : 0.70	1063000	740000
>gi|7657532|ref|NP_055439.1| protein S100-A6 [Homo sapiens]		1.00 : 0.58	13880000	8109000
	DQEVNFQEYVTFLGALALIYNEALK	1.00 : 0.45	6305000	2834000
	DQEVNFQEYVTFLGALALIYNEALKG	1.00 : 0.64	4945000	3187000
	NKDQEVNFQEYVTFLGALALIYNEALK	1.00 : 0.54	3886000	2088000
>gi|4502157|ref|NP_001636.1| apolipoprotein C-I precursor [Homo sapiens]		1.00 : 1.0	24950000	25090000
	M[Oxid]REWFSETFQK	1.00 : 0.90	18720000	16840000
	EWFSETFQK	1.00 : 1.3	1359000	1704000
	LKEFGNTLEDK	1.00 : 1.3	4872000	6542000
>gi|4505257|ref|NP_002435.1| moesin [Homo sapiens]		1.00 : 0.58	567600	327700
	EVWFFGLQYQDTK	1.00 : 0.58	567600	327700
>gi|189163538|ref|NP_001121177.1| alpha-1-antitrypsin precursor [Homo sapiens]		1.00 : 1.5	27720000	40470000
	DTVFALVNYIFFK	1.00 : 1.6	23460000	38310000
	FNKPFVFLMIEQNTK	1.00 : 0.31	1970000	611000
	ELDRDTVFALVNYIFFK	1.00 : 0.43	4339000	1855000
>gi|4502261|ref|NP_000479.1| antithrombin-III precursor [Homo sapiens]		1.00 : 0.62	3472000	2160000
	ITDVIPSEAINELTVLVLVNTIYFK	1.00 : 0.62	3472000	2160000
>gi|40317626|ref|NP_003237.2| thrombospondin-1 precursor [Homo sapiens]		1.00 : 2.0	6248000	12510000
	GFLLLASLR	1.00 : 0.31	903800	284300
	LGLFVFSQEMVFFSDLK	1.00 : 2.5	2936000	7224000
	LGLFVFSQEM[Oxid]VFFSDLK	1.00 : 1.4	3539000	5071000
>gi|21624607|ref|NP_066972.1| coactosin-like protein [Homo sapiens]		1.00 : 0.42	3738000	1584000
	FALITWIGENVSGLQR	1.00 : 0.42	3738000	1584000
>gi|38044288|ref|NP_937895.1| gelsolin isoform b [Homo sapiens]		1.00 : 3.4	341700	1154000
	FDLVPVPTNLYGDFFTGDAYVILK	1.00 : 3.4	341700	1154000
>gi|38202257|ref|NP_938148.1| neutral alpha-glucosidase AB isoform 2 precursor [Homo sapiens]		1.00 : 0.28	2211000	616300
	DLGIFWLNAAETWVDISSNTAGK	1.00 : 0.28	2211000	616300
>gi|192447438|ref|NP_000304.2| vitamin K-dependent protein S preproprotein [Homo sapiens]		1.00 : 0.92	2648000	2438000
	SFQTGLFTAAR	1.00 : 0.80	934900	748100
	IETISHEDLQR	1.00 : 0.84	267000	223700
	YELLYLAEQFAGVVLYLK	1.00 : 1.5	482700	711100
	KVESELIKPINPR	1.00 : 0.98	1060000	1039000
>gi|153266841|ref|NP_000033.2| beta-2-glycoprotein 1 precursor [Homo sapiens]		1.00 : 1.4	3451000	4767000
	TFYEPGEEITYSC[Carboxymethyl]KPGYVSR	1.00 : 1.5	1279000	1905000
	ATFGC[Carboxymethyl]HDGYSLDGPEEIEC[Carboxymethyl]TK	1.00 : 1.5	496200	746400
	TC[Carboxymethyl]PKPDDLPFSTVVPLK	1.00 : 1.4	645400	908300
	C[Carboxymethyl]SYTEDAQC[Carboxymethyl]IDGTIEVPK	1.00 : 1.3	1031000	1357000
>gi|77539055|ref|NP_001029102.1| ubiquitin-60S ribosomal protein L40 precursor [Homo sapiens]		1.00 : 1.2	370600	454000
	TITLEVEPSDTIENVK	1.00 : 1.2	370600	454000
>gi|4826702|ref|NP_004939.1| desmocollin-1 isoform Dsc1b preproprotein [Homo sapiens]		1.00 : 1.4	370700	524300
	VTATDLDEPDTLHTR	1.00 : 1.4	370700	524300
>gi|4757826|ref|NP_004039.1| beta-2-microglobulin precursor [Homo sapiens]		1.00 : 0.90	1482000	1334000
	DWSFYLLYYTEFTPTEK	1.00 : 0.90	1482000	1334000
>gi|115298678|ref|NP_000055.2| complement C3 precursor [Homo sapiens]		1.00 : 1.0	751300	770100
	DM[Oxid]ALTAFVLISLQEAK	1.00 : 1.0	751300	770100
>gi|15431310|ref|NP_000517.2| keratin type I cytoskeletal 14 [Homo sapiens]		1.00 : 0.44	8468000	3738000
	ISSVLAGGSC[Carboxymethyl]R	1.00 : 0.32	1282000	416600
	DAEEWFFTK	1.00 : 0.33	1039000	346300
	ASLENSLEETK	1.00 : 0.64	798300	507800
	TKYETELNLR	1.00 : 1.0	1135000	1155000
	APSTYGGGLSVSSSR	1.00 : 0.42	2974000	1255000
	ASLENSLEETKGR	1.00 : 0.70	460200	320700
	LLEGEDAHLSSSQFSSGSQSSR	1.00 : 0.44	1317000	579700
	GQVGGDVNVEM[Oxid]DAAPGVDLSR	1.00 : 0.38	1132000	435100
>gi|33286418|ref|NP_002645.3| pyruvate kinase isozymes M1/M2 isoform a [Homo sapiens]		1.00 : 0.34	595300	200000
	FGVEQDVDMVFASFIR	1.00 : 0.34	595300	200000
>gi|116063573|ref|NP_001447.2| filamin-A isoform 1 [Homo sapiens]		1.00 : 0.49	1292000	634300
	DLGDGVYGFEYYPMVPGTYIVTITWGGQNIGR	1.00 : 0.29	240200	70520
	DLGDGVYGFEYYPM[Oxid]VPGTYIVTITWGGQNIGR	1.00 : 0.48	1578000	751600
>gi|55956899|ref|NP_000217.2| keratin type I cytoskeletal 9 [Homo sapiens]		1.00 : 0.56	137700000	77040000
	IKFEM[Oxid]EQNLR	1.00 : 0.48	22980000	11140000
	M[Oxid]TLDDFR	1.00 : 0.58	3041000	1755000
	IQDWYDK	1.00 : 0.39	2038000	791600
	TLLDIDNTR	1.00 : 0.58	28920000	16880000
	FEM[Oxid]EQNLR	1.00 : 0.54	1081000	585600
	IQDWYDKK	1.00 : 0.48	5432000	2602000
	QVLDNLTM[Oxid]EK	1.00 : 0.70	966200	672100
	SGGGGGGGLGSGGSIR	1.00 : 0.61	20960000	12790000
	FSSSSGYGGGSSR	1.00 : 0.62	1978000	1236000
	TLNDM[Oxid]RQEYEQLIAK	1.00 : 0.70	2826000	1983000
	DQIVDLTVGNNK	1.00 : 0.49	2349000	1158000
	VQALEEANNDLENK	1.00 : 0.66	22710000	15000000
	EIETYHNLLEGGQEDFESSGAGK	1.00 : 0.44	26970000	11810000
	GGSGGSYGGGGSGGGYGGGSGSR	1.00 : 0.43	6659000	2878000
>gi|116284394|ref|NP_079005.3| myosin-14 isoform 2 [Homo sapiens]		1.00 : 1.1	2616000	2959000
	YYSGLIYTYSGLFC[Carboxymethyl]VVINPYK	1.00 : 1.1	2616000	2959000
>gi|4504347|ref|NP_000549.1| hemoglobin subunit alpha [Homo sapiens]		1.00 : 0.22	2424000	534900
	LLSHC[Carboxymethyl]LLVTLAAHLPAEFTPAVHASLDK	1.00 : 0.22	2424000	534900
>gi|20149594|ref|NP_031381.2| heat shock protein HSP 90-beta [Homo sapiens]		1.00 : 0.64	2287000	1464000
	DLVVLLFETALLSSGFSLEDPQTHSNR	1.00 : 0.64	2287000	1464000
>gi|167614506|ref|NP_002289.2| plastin-2 [Homo sapiens]		1.00 : 0.37	7607000	2837000
	EGKPYLVLGLLWQVIK	1.00 : 0.26	2066000	543700
	LNLAFIANLFNR	1.00 : 0.55	943900	515400
	VNHLYSDLSDALVIFQLYEK	1.00 : 0.32	7927000	2542000
>gi|5803011|ref|NP_001966.1| gamma-enolase [Homo sapiens]		1.00 : 0.30	209900	63290
	SGETEDTFIADLVVGLC[Carboxymethyl]TGQIK	1.00 : 0.30	209900	63290
>gi|15082234|ref|NP_149972.1| L-lactate dehydrogenase A-like 6B [Homo sapiens]		1.00 : 1.7	347400	593100
	LIIVSNPVDILTYVAWK	1.00 : 1.7	347400	593100
>gi|4503529|ref|NP_001407.1| eukaryotic initiation factor 4A-I isoform 1 [Homo sapiens]		1.00 : 0.60	1698000	1017000
	LDTLC[Carboxymethyl]DLYETLTITQAVIFINTR	1.00 : 0.60	1698000	1017000
>gi|32455266|ref|NP_859048.1| peroxiredoxin-1 [Homo sapiens]		1.00 : 1.3	1343000	1727000
	YVVFFFYPLDFTFVC[Carboxymethyl]PTEIIAFSDR	1.00 : 1.3	1343000	1727000
>gi|32483410|ref|NP_000574.2| vitamin D-binding protein isoform 1 precursor [Homo sapiens]		1.00 : 1.7	2803000	4677000
	SC[Carboxymethyl]ESNSPFPVHPGTAEC[Carboxymethyl]C[Carboxymethyl]TK	1.00 : 3.5	503900	1757000
	SC[Carboxymethyl]ESNSPFPVHPGTAEC[Carboxymethyl]C[Carboxymethyl]TKEGLER	1.00 : 1.3	1460000	1878000
	SLGEC[Carboxymethyl]C[Carboxymethyl]DVEDSTTC[Carboxymethyl]FNAK	1.00 : 1.4	1232000	1769000
>gi|164519084|ref|NP_036329.3| rab GTPase-activating protein 1 [Homo sapiens]		1.00 : 1.4	3080000	4218000
	QNFEDLHC[Carboxymethyl]KFYQLER	1.00 : 1.4	3080000	4218000
>gi|4557325|ref|NP_000032.1| apolipoprotein E precursor [Homo sapiens]		1.00 : 1.8	14130000	25390000
	LGPLVEQGR	1.00 : 1.7	1526000	2526000
	AYKSELEEQLTPVAEETR	1.00 : 0.60	688400	409600
	AATVGSLAGQPLQER	1.00 : 2.0	7866000	15600000
	VQAAVGTSAAPVPSDNH	1.00 : 1.7	1507000	2560000
	VEQAVETEPEPELR	1.00 : 1.3	611400	804400
	SELEEQLTPVAEETR	1.00 : 1.7	2209000	3659000
>gi|7669550|ref|NP_054706.1| vinculin isoform meta-VCL [Homo sapiens]		1.00 : 0.23	359900	82420
	GILEYLTVAEVVETM[Oxid]EDLVTYTK	1.00 : 0.23	359900	82420
>gi|24430192|ref|NP_005548.2| keratin type I cytoskeletal 16 [Homo sapiens]		1.00 : 1.1	1873000	2044000
	DAETWFLSK	1.00 : 1.2	295700	362400
	TKYEHELALR	1.00 : 1.3	998100	1270000
	TEELNKEVASNSELVQSSR	1.00 : 2.8	228700	645000
	GQTGGDVNVEM[Oxid]DAAPGVDLSR	1.00 : 0.22	812500	179300
>gi|18104991|ref|NP_536858.1| tyrosine-protein phosphatase non-receptor type 6 isoform 2 [Homo sapiens]		1.00 : 1.6	933800	1449000
	FIYVAIAQFIETTK	1.00 : 1.6	933800	1449000
>gi|4826962|ref|NP_005043.1| ras-related C3 botulinum toxin substrate 3 [Homo sapiens]		1.00 : 0.48	5693000	2758000
	LRPLSYPQTDVFLIC[Carboxymethyl]FSLVSPASFENVR	1.00 : 0.48	5693000	2758000
>gi|15011972|ref|NP_004697.2| rho guanine nucleotide exchange factor 1 isoform 2 [Homo sapiens]		1.00 : 0.90	1046000	944000
	AVEVHVLLLDDLLLLLQR	1.00 : 0.90	1046000	944000
>gi|134133226|ref|NP_001077007.1| POTE ankyrin domain family member E [Homo sapiens]		1.00 : 0.34	2693000	908900
	LC[Carboxymethyl]YVALDFEQEMATAASSSSLEK	1.00 : 0.27	2693000	739500
	LC[Carboxymethyl]YVALDFEQEM[Oxid]ATAASSSSLEK	340000		338200
>gi|28372503|ref|NP_542785.1| keratin type II cytoskeletal 72 isoform 1 [Homo sapiens]		1.00 : 1.6	998300	1622000
	FLEQQNQVLETK	1.00 : 1.6	998300	1622000
>gi|24234688|ref|NP_004125.3| stress-70 protein mitochondrial precursor [Homo sapiens]		1.00 : 1.5	235100	356500
	AVNPDEAVAIGAAIQGGVLAGDVTDVLLLDVTPLSLGIETLGGVFTK	1.00 : 1.5	235100	356500
>gi|10800144|ref|NP_066544.1| histone cluster 1 H2aj [Homo sapiens]		1.00 : 0.91	115700000	105700000
	VGAGAPVYLAAVLEYLTAEILELAGNAAR	1.00 : 0.91	115700000	105700000
>gi|5032059|ref|NP_005612.1| protein S100-A12 [Homo sapiens]		1.00 : 0.57	221300	126500
	AVIDEIFQGLDANQDEQVDFQEFISLVAIALK	1.00 : 0.57	221300	126500
>gi|4557701|ref|NP_000413.1| keratin type I cytoskeletal 17 [Homo sapiens]		1.00 : 2.7	11290000	31000000
	LASYLDK	1.00 : 1.6	3729000	6065000
	VLDELTLAR	1.00 : 0.53	790100	417900
	LASYLDKVR	1.00 : 7.1	3156000	22550000
	ALEEANTELEVK	1.00 : 0.75	727200	545600
	EVATNSELVQSGK	1.00 : 0.36	2390000	863100
	TRLEQEIATYR	1.00 : 0.59	1291000	760500
	TEELNREVATNSELVQSGK	1.00 : 0.13	1026000	138300
>gi|5453976|ref|NP_006248.1| protein kinase C theta type isoform 1 [Homo sapiens]		1.00 : 1.2	2068000	2441000
	LM[Oxid]AEALAMIESTQQARC[Carboxymethyl]LR	1.00 : 1.2	2068000	2441000
>gi|4507677|ref|NP_003290.1| endoplasmin precursor [Homo sapiens]		1.00 : 0.52	1882000	985500
	TVLDLAVVLFETATLR	1.00 : 0.52	1882000	985500
>gi|70906437|ref|NP_000500.2| fibrinogen gamma chain isoform gamma-A precursor [Homo sapiens]		1.00 : 1.4	814100000	1128000000
	NWIQYK	1.00 : 1.5	6041000	9256000
	LDGSVDFK	1.00 : 1.7	2519000	4238000
	M[Oxid]LEEIMK	1.00 : 2.1	221100	459100
	KNWIQYK	1.00 : 1.8	2630000	4863000
	YEASILTHDSSIR	1.00 : 1.4	118900000	164200000
	LDGSVDFKK	1.00 : 1.3	5353000	6953000
	VGPEADKYR	1.00 : 1.2	67520000	78420000
	VELEDWNGR	1.00 : 1.3	31100000	40640000
	IHLISTQSAIPYALR	1.00 : 1.6	28190000	46480000
	TSTADYAMFK	1.00 : 3.0	5222000	15580000
	TSTADYAM[Oxid]FK	1.00 : 1.4	29800000	42630000
	DNC[Carboxymethyl]C[Carboxymethyl]ILDER	1.00 : 1.2	67790000	79250000
	DTVQIHDITGK	1.00 : 1.2	17310000	20030000
	QSGLYFIKPLK	1.00 : 1.4	8097000	11260000
	C[Carboxymethyl]HAGHLNGVYYQGGTYSK	1.00 : 1.3	51210000	67600000
	VAQLEAQC[Carboxymethyl]QEPC[Carboxymethyl]KDTVQIHDITGK	1.00 : 2.0	22220000	43350000
	DTVQIHDITGKDC[Carboxymethyl]QDIANK	1.00 : 1.3	823600	1108000
	EGFGHLSPTGTTEFWLGNEK	1.00 : 1.9	16020000	30500000
	YLQEIYNSNNQK	1.00 : 1.3	124600000	157700000
	LTIGEGQQHHLGGAK	1.00 : 1.3	154100000	207600000
	VAQLEAQC[Carboxymethyl]QEPC[Carboxymethyl]K	1.00 : 1.3	4855000	6283000
	AIQLTYNPDESSKPNMIDAATLK	1.00 : 4.8	1420000	6804000
	AIQLTYNPDESSKPNM[Oxid]IDAATLK	1.00 : 1.8	45920000	83200000
	ASTPNGYDNGIIWATWK	1.00 : 0.82	6125000	5002000
	FEGNC[Carboxymethyl]AEQDGSGWWMNK	1.00 : 2.1	207800	436500
	FEGNC[Carboxymethyl]AEQDGSGWWM[Oxid]NK	1.00 : 1.4	1149000	1603000
>gi|16753227|ref|NP_000961.2| 60S ribosomal protein L6 [Homo sapiens]		1.00 : 0.48	441700	210700
	ASITPGTILIILTGR	1.00 : 0.48	441700	210700
>gi|41393602|ref|NP_958850.1| complement C1s subcomponent precursor [Homo sapiens]		1.00 : 1.1	528100	562900
	TNFDNDIALVR	1.00 : 1.1	528100	562900
>gi|32189392|ref|NP_005800.3| peroxiredoxin-2 isoform a [Homo sapiens]		1.00 : 0.90	821000	735000
	YVVLFFYPLDFTFVC[Carboxymethyl]PTEIIAFSNR	1.00 : 0.90	821000	735000
>gi|58530840|ref|NP_004406.2| desmoplakin isoform I [Homo sapiens]		1.00 : 0.38	530400	202900
	NLPLADQGSSHHITVK	1.00 : 0.38	530400	202900
>gi|4505055|ref|NP_002341.1| tyrosine-protein kinase Lyn isoform A [Homo sapiens]		1.00 : 1.1	396500	444600
	SDVWSFGILLYEIVTYGK	1.00 : 1.1	396500	444600
>gi|68563515|ref|NP_001020402.1| keratinocyte proline-rich protein [Homo sapiens]		1.00 : 4.1	480600	1951000
	GRPAVC[Carboxymethyl]QPQGR	1.00 : 4.1	255100	1047000
	TSFSPC[Carboxymethyl]VPQC[Carboxymethyl]QTQGSYGSFTEQHR	1.00 : 2.0	460800	904700
>gi|55770882|ref|NP_003761.3| keratin type I cuticular Ha7 [Homo sapiens]		1.00 : 3.4	2448000	8206000
	LAADDFR	1.00 : 3.4	2448000	8206000
>gi|57013276|ref|NP_006073.2| tubulin alpha-1B chain [Homo sapiens]		1.00 : 0.74	3872000	2855000
	LISQIVSSITASLR	1.00 : 0.74	3872000	2855000
>gi|4885609|ref|NP_005408.1| proto-oncogene tyrosine-protein kinase Src [Homo sapiens]		1.00 : 0.47	3172000	1506000
	SDVWSFGILLTELTTK	1.00 : 0.47	3172000	1506000
>gi|32483377|ref|NP_054817.2| thioredoxin-dependent peroxide reductase mitochondrial isoform b [Homo sapiens]		1.00 : 0.60	5145000	3084000
	QISRDYGVLLEGSGLALR	1.00 : 0.48	4920000	2386000
	YLVLFFYPLDFTFVC[Carboxymethyl]PTEIVAFSDK	1.00 : 0.97	1208000	1176000
>gi|119703753|ref|NP_005546.2| keratin type II cytoskeletal 6B [Homo sapiens]		1.00 : 1.2	36350000	44070000
	YEELQITAGR	1.00 : 1.4	30160000	41660000
	TAAENEFVTLKK	1.00 : 0.38	2576000	972600
	ADTLTDEINFLR	1.00 : 0.17	4046000	699400
	GSGGLGGAC[Carboxymethyl]GGAGFGSR	1.00 : 0.36	1115000	397200
	SRAEAESWYQTK	1.00 : 0.21	2024000	424000
>gi|47132620|ref|NP_000414.2| keratin type II cytoskeletal 2 epidermal [Homo sapiens]		1.00 : 1.9	109900000	205200000
	FASFIDK	1.00 : 0.98	3584000	3520000
	SKEEAEALYHSK	1.00 : 4.8	798100	3839000
	IEISELNR	1.00 : 2.6	3160000	8270000
	LQGEIAHVK	1.00 : 6.3	422600	2678000
	VDPEIQNVK	1.00 : 2.5	746300	1879000
	YEDEINKR	1.00 : 1.8	574900	1017000
	FASFIDKVR	1.00 : 3.1	1307000	4027000
	AQYEEIAQR	1.00 : 2.9	1212000	3524000
	STSSFSC[Carboxymethyl]LSR	1.00 : 2.0	1917000	3865000
	TAAENDFVTLK	1.00 : 3.8	1535000	5895000
	GFSSGSAVVSGGSR	1.00 : 2.1	1375000	2887000
	RSTSSFSC[Carboxymethyl]LSR	1.00 : 2.0	1115000	2286000
	HGGGGGGFGGGGFGSR	1.00 : 2.7	3933000	10580000
	NVQDAIADAEQR	1.00 : 3.4	1306000	4456000
	NLDLDSIIAEVK	1.00 : 1.2	3622000	4217000
	TAAENDFVTLKK	1.00 : 3.0	4126000	12480000
	LNDLEEALQQAK	1.00 : 2.7	656500	1802000
	VDLLNQEIEFLK	1.00 : 4.0	547800	2171000
	FLEQQNQVLQTK	1.00 : 1.6	81940000	134800000
	NKLNDLEEALQQAK	1.00 : 5.8	245500	1417000
>gi|28626504|ref|NP_113659.3| fermitin family homolog 3 short form [Homo sapiens]		1.00 : 3.3	91860	307600
	TM[Oxid]ADSSYTSEVQAILAFLSLQR	1.00 : 3.3	91860	307600
>gi|115583663|ref|NP_000925.2| alpha-2-antiplasmin isoform a precursor [Homo sapiens]		1.00 : 0.49	3434000	1698000
	M[Oxid]SLSSFSVNRPFLFFIFEDTTGLPLFVGSVR	1.00 : 0.49	3434000	1698000
>gi|4505029|ref|NP_000886.1| leukotriene A-4 hydrolase isoform 1 [Homo sapiens]		1.00 : 0.57	1162000	666000
	VPIPC[Carboxymethyl]YLIALVVGALESR	1.00 : 0.57	1162000	666000
>gi|17921989|ref|NP_005991.1| tubulin alpha-4A chain [Homo sapiens]		1.00 : 0.38	2040000	783400
	LSDQC[Carboxymethyl]TGLQGFLVFHSFGGGTGSGFTSLLMER	1.00 : 0.38	2040000	783400
>gi|21956645|ref|NP_665807.1| myotrophin [Homo sapiens]		1.00 : 0.64	2193000	1398000
	KPLHYAADC[Carboxymethyl]GQLEILEFLLLK	1.00 : 0.64	2193000	1398000
>gi|295986608|ref|NP_001171597.1| immunoglobulin lambda-like polypeptide 5 isoform 1 [Homo sapiens]		1.00 : 0.84	7018000	5916000
	ATLVC[Carboxymethyl]LISDFYPGAVTVAWK	1.00 : 0.23	6474000	1505000
	SYSC[Carboxymethyl]QVTHEGSTVEK	1.00 : 1.1	3565000	4050000
	YAASSYLSLTPEQWK	1.00 : 1.1	863800	962800
>gi|16751921|ref|NP_444513.1| dermcidin preproprotein [Homo sapiens]		1.00 : 0.88	1257000	1111000
	LGKDAVEDLESVGK	1.00 : 0.88	1257000	1111000
>gi|4502317|ref|NP_001687.1| V-type proton ATPase subunit E 1 isoform a [Homo sapiens]		1.00 : 0.54	247700	134900
	YQVLLDGLVLQGLYQLLEPR	1.00 : 0.54	247700	134900
>gi|4502503|ref|NP_000706.1| C4b-binding protein alpha chain precursor [Homo sapiens]		1.00 : 0.91	82600000	75160000
	YTC[Carboxymethyl]LPGYVR	1.00 : 0.77	5775000	4458000
	GVGWSHPLPQC[Carboxymethyl]EIVK	1.00 : 0.92	11330000	10470000
	LNNGEITQHR	1.00 : 1.0	1737000	1782000
	EDVYVVGTVLR	1.00 : 0.93	5036000	4691000
	LSC[Carboxymethyl]SYSHWSAPAPQC[Carboxymethyl]K	1.00 : 1.2	4478000	5290000
	GSSVIHC[Carboxymethyl]DADSK	1.00 : 0.95	1949000	1860000
	LNNGEITQHRK	1.00 : 0.85	690300	587700
	LSLEIEQLELQR	1.00 : 1.1	3056000	3210000
	C[Carboxymethyl]HPGYKPTTDEPTTVIC[Carboxymethyl]QK	1.00 : 0.92	19710000	18200000
	KPDVSHGEM[Oxid]VSGFGPIYNYK	1.00 : 1.0	1517000	1566000
	FSAIC[Carboxymethyl]QGDGTWSPR	1.00 : 0.86	19920000	17080000
	C[Carboxymethyl]EWETPEGC[Carboxymethyl]EQVLTGK	1.00 : 1.1	976100	1058000
	WTPYQGC[Carboxymethyl]EALC[Carboxymethyl]C[Carboxymethyl]PEPK	1.00 : 0.96	7328000	7028000
>gi|238776833|ref|NP_005773.3| THO complex subunit 4 [Homo sapiens]		1.00 : 0.19	1349000	255600
	LLVSNLDFGVSDADIQELFAEFGTLK	1.00 : 0.19	1349000	255600
>gi|23397429|ref|NP_006351.2| eukaryotic translation initiation factor 3 subunit M [Homo sapiens]		1.00 : 0.31	364300	114400
	FLEGELIHDLLTIFVSAK	1.00 : 0.31	364300	114400
>gi|5454088|ref|NP_006392.1| acidic leucine-rich nuclear phosphoprotein 32 family member B [Homo sapiens]		1.00 : 0.64	1579000	1008000
	IEGLTAEFVNLEFLSLINVGLISVSNLPK	1.00 : 0.64	1579000	1008000
>gi|194018511|ref|NP_778253.2| keratin type II cytoskeletal 1b [Homo sapiens]		1.00 : 3.5	3836000	13330000
	EQIM[Oxid]VLNNK	1.00 : 1.2	311800	382100
	VDTLTGEVNFLK	1.00 : 2.6e+2	11180	2933000
	TGSENDFVVLKK	1.00 : 3.0	4124000	12480000
	SKDEAEALYQTK	1.00 : 31.4	55000	1727000
	STSGFC[Carboxymethyl]QGGGVGGFGGGR	1.00 : 5.2	212100	1099000
>gi|74136883|ref|NP_114032.2| heterogeneous nuclear ribonucleoprotein U isoform a [Homo sapiens]		1.00 : 0.66	575900	378300
	LSASSLTMESFAFLWAGGR	1.00 : 0.66	575900	378300
>gi|5803187|ref|NP_006746.1| transaldolase [Homo sapiens]		1.00 : 0.85	3146000	2660000
	LFVLFGAEILK	1.00 : 0.85	3146000	2660000
>gi|156151445|ref|NP_079425.3| acyl-CoA synthetase family member 2 mitochondrial precursor [Homo sapiens]		1.00 : 1.0	2806000	2865000
	LKDGEETTVEEIK	1.00 : 1.0	2806000	2865000
>gi|7108367|ref|NP_005419.2| proto-oncogene vav [Homo sapiens]		1.00 : 6.9	22110	152600
	FLKPQDIEIIFINIEDLLR	1.00 : 6.9	22110	152600
>gi|53692187|ref|NP_001005386.1| actin-related protein 2 isoform a [Homo sapiens]		1.00 : 0.69	523900	363000
	FEAPEALFQPHLINVEGVGVAELLFNTIQAADIDTR	1.00 : 0.69	523900	363000
>gi|4758112|ref|NP_004631.1| spliceosome RNA helicase DDX39B [Homo sapiens]		1.00 : 0.79	800900	629200
	LFDLLDVLEFNQVVIFVK	1.00 : 0.79	800900	629200
>gi|4504255|ref|NP_002097.1| histone H2A.Z [Homo sapiens]		1.00 : 0.76	12290000	9385000
	VGATAAVYSAAILEYLTAEVLELAGNASK	1.00 : 0.76	12290000	9385000
>gi|5031635|ref|NP_005498.1| cofilin-1 [Homo sapiens]		1.00 : 0.56	7044000	3912000
	KEDLVFIFWAPESAPLK	1.00 : 0.56	7044000	3912000
>gi|4507953|ref|NP_003397.1| 14-3-3 protein zeta/delta [Homo sapiens]		1.00 : 1.3	18050000	23510000
	LGLALNFSVFYYEILNSPEK	1.00 : 1.3	18050000	23510000
>gi|21614544|ref|NP_002955.2| protein S100-A8 [Homo sapiens]		1.00 : 0.14	2931000	409400
	ELDINTDGAVNFQEFLILVIK	1.00 : 0.14	2931000	409400
>gi|57864582|ref|NP_001009931.1| hornerin [Homo sapiens]		1.00 : 2.4	271300	650600
	GPYESGSGHSSGLGHR	1.00 : 2.4	271300	650600
>gi|4502149|ref|NP_001634.1| apolipoprotein A-II preproprotein [Homo sapiens]		1.00 : 1.2	31560000	38640000
	SPELQAEAK	1.00 : 1.3	1427000	1852000
	SKEQLTPLIK	1.00 : 1.6	10240000	16280000
	VKSPELQAEAK	1.00 : 1.4	11690000	15950000
	AGTELVNFLSYFVELGTQPATQ	1.00 : 0.56	8196000	4562000
>gi|88853069|ref|NP_000629.3| vitronectin precursor [Homo sapiens]		1.00 : 1.4	22910000	32840000
	C[Carboxymethyl]TEGFNVDKK	1.00 : 1.4	5882000	8254000
	GQYC[Carboxymethyl]YELDEK	1.00 : 1.3	3312000	4460000
	FEDGVLDPDYPR	1.00 : 1.3	4202000	5471000
	IYISGM[Oxid]APRPSLAK	1.00 : 2.7	1781000	4721000
	DVWGIEGPIDAAFTR	1.00 : 1.5	1265000	1861000
	SIAQYWLGC[Carboxymethyl]PAPGHL	1.00 : 1.4	2497000	3439000
	DWHGVPGQVDAAM[Oxid]AGR	1.00 : 1.2	3967000	4634000
>gi|4502027|ref|NP_000468.1| serum albumin preproprotein [Homo sapiens]		1.00 : 1.1	6942000000	7918000000
	FKDLGEENFK	1.00 : 1.3	347700000	452500000
	EC[Carboxymethyl]C[Carboxymethyl]EKPLLEK	1.00 : 1.3	50720000	64010000
	LSQRFPK	1.00 : 1.2	36380000	42690000
	AEFAEVSK	1.00 : 1.1	117500000	133300000
	YLYEIAR	1.00 : 1.1	173400000	194400000
	LC[Carboxymethyl]TVATLR	1.00 : 1.3	27960000	37640000
	DDNPNLPR	1.00 : 1.1	39460000	43900000
	DLGEENFK	1.00 : 1.2	10570000	13060000
	FQNALLVR	1.00 : 1.2	229600000	279300000
	SLHTLFGDKLC[Carboxymethyl]TVATLR	1.00 : 1.5	13430000	19760000
	RHPDYSVVLLLR	1.00 : 1.4	83080000	120400000
	TYETTLEK	1.00 : 1.2	13910000	17150000
	NEC[Carboxymethyl]FLQHKDDNPNLPR	1.00 : 1.2	71070000	86860000
	QTALVELVK	1.00 : 1.2	25090000	30980000
	VPQVSTPTLVEVSR	1.00 : 1.2	310700000	379300000
	LVAASQAALGL	1.00 : 1.1	82220000	90630000
	SLHTLFGDK	1.00 : 1.2	61940000	75570000
	AFKAWAVAR	1.00 : 1.1	2446000	2689000
	LKEC[Carboxymethyl]C[Carboxymethyl]EKPLLEK	1.00 : 1.1	838800000	932300000
	VHTEC[Carboxymethyl]C[Carboxymethyl]HGDLLEC[Carboxymethyl]ADDRADLAK	1.00 : 1.1	5463000	5993000
	C[Carboxymethyl]C[Carboxymethyl]AAADPHEC[Carboxymethyl]YAK	1.00 : 1.2	56130000	65830000
	VHTEC[Carboxymethyl]C[Carboxymethyl]HGDLLEC[Carboxymethyl]ADDR	1.00 : 1.1	232400000	262200000
	KYLYEIAR	1.00 : 1.3	13260000	17110000
	LDELRDEGK	1.00 : 1.2	215800000	255000000
	NEC[Carboxymethyl]FLQHK	1.00 : 1.2	142400000	175800000
	DVFLGMFLYEYAR	1.00 : 0.68	283500000	192800000
	KVPQVSTPTLVEVSR	1.00 : 1.1	824900000	929600000
	KQTALVELVK	1.00 : 0.93	196800000	183600000
	C[Carboxymethyl]C[Carboxymethyl]TESLVNR	1.00 : 1.1	207900000	238500000
	KLVAASQAALGL	1.00 : 1.0	16710000	17480000
	QEPERNEC[Carboxymethyl]FLQHK	1.00 : 1.5	2519000	3717000
	LVNEVTEFAK	1.00 : 1.2	433600000	536200000
	C[Carboxymethyl]ASLQKFGER	1.00 : 1.6	566300	886800
	DVC[Carboxymethyl]KNYAEAK	1.00 : 1.1	4745000	5049000
	ETC[Carboxymethyl]FAEEGKK	1.00 : 1.7	1375000	2369000
	AVM[Oxid]DDFAAFVEKC[Carboxymethyl]C[Carboxymethyl]K	1.00 : 1.3	3475000	4351000
	ALVLIAFAQYLQQC[Carboxymethyl]PFEDHVK	1.00 : 0.71	326300000	232800000
	TC[Carboxymethyl]VADESAENC[Carboxymethyl]DKSLHTLFGDK	1.00 : 1.6	14530000	22820000
	FPKAEFAEVSK	1.00 : 1.2	1097000	1278000
	TYETTLEKC[Carboxymethyl]C[Carboxymethyl]AAADPHEC[Carboxymethyl]YAK	1.00 : 1.3	53070000	69060000
	RPC[Carboxymethyl]FSALEVDETYVPK	1.00 : 1.3	392700000	505500000
	HPDYSVVLLLR	1.00 : 1.0	10330000	10780000
	LVRPEVDVM[Oxid]C[Carboxymethyl]TAFHDNEETFLK	1.00 : 2.0	3242000	6392000
	AVMDDFAAFVEK	1.00 : 1.9	19580000	36780000
	AVM[Oxid]DDFAAFVEK	1.00 : 1.2	104200000	123400000
	VFDEFKPLVEEPQNLIK	1.00 : 1.2	101500000	116800000
	AAFTEC[Carboxymethyl]C[Carboxymethyl]QAADK	1.00 : 1.2	174200000	216200000
	ETYGEM[Oxid]ADC[Carboxymethyl]C[Carboxymethyl]AKQEPER	1.00 : 1.0	1643000	1710000
	LVRPEVDVM[Oxid]C[Carboxymethyl]TAFHDNEETFLKK	1.00 : 0.27	2609000	707800
	AAFTEC[Carboxymethyl]C[Carboxymethyl]QAADKAAC[Carboxymethyl]LLPK	1.00 : 5.8	2131000	12250000
	ETYGEMADC[Carboxymethyl]C[Carboxymethyl]AK	1.00 : 2.6	6550000	16870000
	YIC[Carboxymethyl]ENQDSISSK	1.00 : 1.1	328500000	369000000
	ETYGEM[Oxid]ADC[Carboxymethyl]C[Carboxymethyl]AK	1.00 : 1.2	6509000	7726000
	VTKC[Carboxymethyl]C[Carboxymethyl]TESLVNR	1.00 : 1.1	6864000	7220000
	TC[Carboxymethyl]VADESAENC[Carboxymethyl]DK	1.00 : 1.1	41720000	46480000
	ADDKETC[Carboxymethyl]FAEEGK	1.00 : 1.4	19640000	27670000
	EFNAETFTFHADIC[Carboxymethyl]TLSEK	1.00 : 0.36	2470000	896400
	NYAEAKDVFLGMFLYEYAR	1.00 : 0.35	11260000	3948000
	NYAEAKDVFLGM[Oxid]FLYEYAR	1.00 : 0.37	1794000	671500
	DVFLGM[Oxid]FLYEYAR	1.00 : 0.89	146700000	131000000
	QNC[Carboxymethyl]ELFEQLGEYK	1.00 : 1.2	14100000	17390000
	YKAAFTEC[Carboxymethyl]C[Carboxymethyl]QAADK	1.00 : 1.3	3256000	4082000
	DLGEENFKALVLIAFAQYLQQC[Carboxymethyl]PFEDHVK	1.00 : 0.38	16350000	6292000
	SHC[Carboxymethyl]IAEVENDEM[Oxid]PADLPSLAADFVESK	1.00 : 11.2	3925000	43780000
	ETYGEMADC[Carboxymethyl]C[Carboxymethyl]AKQEPER	1.00 : 1.1	1355000	1503000
>gi|156616273|ref|NP_002655.2| pleckstrin [Homo sapiens]		1.00 : 0.45	1247000	565100
	KSEEENLFEIITADEVHYFLQAATPK	1.00 : 0.45	1247000	565100
>gi|51477696|ref|NP_001003828.1| beta-parvin isoform a [Homo sapiens]		1.00 : 0.34	1705000	577500
	VLLDWINDVLVEER	1.00 : 0.34	1705000	577500
>gi|5902134|ref|NP_009005.1| coronin-1A [Homo sapiens]		1.00 : 0.69	9705000	6704000
	FVALIC[Carboxymethyl]EASGGGAFLVLPLGK	1.00 : 0.69	9705000	6704000
>gi|4507951|ref|NP_003396.1| 14-3-3 protein eta [Homo sapiens]		1.00 : 0.52	1885000	978400
	LGLALNFSVFYYEIQNAPEQAC[Carboxymethyl]LLAK	1.00 : 0.52	1885000	978400
>gi|30240932|ref|NP_006786.2| EH domain-containing protein 1 [Homo sapiens]		1.00 : 0.46	4030000	1840000
	GYDFAAVLEWFAER	1.00 : 0.46	4030000	1840000
>gi|13562114|ref|NP_110400.1| tubulin beta-1 chain [Homo sapiens]		1.00 : 0.39	924100	360000
	LTTPTYGDLNHLVSLTMSGITTSLR	1.00 : 0.39	924100	360000
>gi|4503945|ref|NP_002045.1| glucagon preproprotein [Homo sapiens]		1.00 : 0.45	1030000	460700
	HSQGTFTSDYSK	1.00 : 0.45	1030000	460700
>gi|7706481|ref|NP_057373.1| calcium-binding protein 39 [Homo sapiens]		1.00 : 0.39	907300	357500
	IILWSEQFYDFFR	1.00 : 0.39	907300	357500
>gi|4502505|ref|NP_000707.1| C4b-binding protein beta chain isoform 1 precursor [Homo sapiens]		1.00 : 1.0	990400	994200
	LIQEAPKPEC[Carboxymethyl]EK	1.00 : 1.0	990400	994200
>gi|119395709|ref|NP_000120.2| coagulation factor XIII A chain precursor [Homo sapiens]		1.00 : 0.45	15020000	6799000
	GVNLQEFLNVTSVHLFK	1.00 : 0.59	3070000	1820000
	YGQC[Carboxymethyl]WVFAGVFNTFLR	1.00 : 0.54	11830000	6423000
	EAVLIQAGEYMGQLLEQASLHFFVTAR	1.00 : 0.38	2450000	934300
>gi|4758606|ref|NP_004508.1| integrin-linked protein kinase [Homo sapiens]		1.00 : 0.56	1745000	984100
	SADM[Oxid]WSFAVLLWELVTR	1.00 : 0.56	1745000	984100
>gi|49472835|ref|NP_057377.2| bridging integrator 2 [Homo sapiens]		1.00 : 0.61	365500	222000
	IGC[Carboxymethyl]YVTIFQNISNLR	1.00 : 0.61	365500	222000
>gi|4501891|ref|NP_001093.1| alpha-actinin-1 isoform b [Homo sapiens]		1.00 : 0.59	6210000	3651000
	LMLLLEVISGER	1.00 : 0.78	2633000	2056000
	LM[Oxid]LLLEVISGER	1.00 : 0.64	2451000	1576000
	LGVVTFQAFIDFMSR	1.00 : 0.32	2251000	717900
>gi|24586659|ref|NP_699165.2| scavenger receptor class F member 2 isoform 1 precursor [Homo sapiens]		1.00 : 1.2	1120000	1320000
	AEVALGAQGPR	1.00 : 1.2	1120000	1320000
>gi|30410792|ref|NP_002809.2| proteasome activator complex subunit 2 [Homo sapiens]		1.00 : 0.44	698300	307200
	C[Carboxymethyl]ILVITWIQHLIPK	1.00 : 0.44	698300	307200
>gi|18201905|ref|NP_000166.2| glucose-6-phosphate isomerase isoform 2 [Homo sapiens]		1.00 : 0.16	1151000	183600
	IFVQGIIWDINSFDQWGVELGK	1.00 : 0.16	1151000	183600
>gi|12667788|ref|NP_002464.1| myosin-9 [Homo sapiens]		1.00 : 0.45	3121000	1389000
	VIQYLAYVASSHK	1.00 : 85.7	3337	285900
	TFHIFYYLLSGAGEHLK	1.00 : 0.16	2693000	430500
	VISGVLQLGNIVFK	1.00 : 0.54	1774000	959200
>gi|7669492|ref|NP_002037.2| glyceraldehyde-3-phosphate dehydrogenase isoform 1 [Homo sapiens]		1.00 : 0.57	1169000	667900
	GALQNIIPASTGAAK	1.00 : 1.7	213300	352300
	VIHDNFGIVEGLMTTVHAITATQK	1.00 : 0.35	807700	283000
	VDIVAINDPFIDLNYMVYMFQYDSTHGK	1.00 : 0.33	1103000	360500
>gi|5803227|ref|NP_006817.1| 14-3-3 protein theta [Homo sapiens]		1.00 : 0.61	2076000	1256000
	LGLALNFSVFYYEILNNPELAC[Carboxymethyl]TLAK	1.00 : 0.61	2076000	1256000
>gi|4504251|ref|NP_003507.1| histone H2A type 2-A [Homo sapiens]		1.00 : 0.85	35290000	30040000
	VGAGAPVYMAAVLEYLTAEILELAGNAAR	1.00 : 0.71	11500000	8190000
	VGAGAPVYM[Oxid]AAVLEYLTAEILELAGNAAR	1.00 : 0.92	23790000	21840000
>gi|12408656|ref|NP_005177.2| calpain-1 catalytic subunit [Homo sapiens]		1.00 : 0.39	717900	281100
	LGLVEFNILWNR	1.00 : 0.39	717900	281100
>gi|4505981|ref|NP_002695.1| platelet basic protein preproprotein [Homo sapiens]		1.00 : 5.0	162100	804800
	KIC[Carboxymethyl]LDPDAPR	1.00 : 5.0	162100	804800
>gi|149999380|ref|NP_071934.3| inverted formin-2 isoform 1 [Homo sapiens]		1.00 : 0.66	651700	433400
	LASADHFYLLLLAIPC[Carboxymethyl]YQLR	1.00 : 0.66	651700	433400
>gi|4503689|ref|NP_000499.1| fibrinogen alpha chain isoform alpha-E preproprotein [Homo sapiens]		1.00 : 1.4	1242000000	1693000000
	ESSSHHPGIAEFPSR	1.00 : 1.3	255000000	343300000
	LKNSLFEYQK	1.00 : 1.3	7697000	10170000
	TVIGPDGHK	1.00 : 1.4	17650000	24100000
	QLEQVIAK	1.00 : 1.8	2515000	4443000
	HRHPDEAAFFDTASTGK	1.00 : 1.3	101900000	133500000
	MKPVPDLVPGNFK	1.00 : 3.1	3833000	11980000
	M[Oxid]KPVPDLVPGNFK	1.00 : 1.3	109900000	146600000
	MELERPGGNEITR	1.00 : 2.9	17510000	51620000
	EVDLKDYEDQQK	1.00 : 1.1	207000000	228600000
	M[Oxid]ELERPGGNEITR	1.00 : 1.3	118000000	150300000
	NSLFEYQK	1.00 : 1.3	27400000	36810000
	HPDEAAFFDTASTGK	1.00 : 1.3	87180000	115500000
	DSHSLTTNIMEILR	1.00 : 4.1	1173000	4854000
	ALTDM[Oxid]PQM[Oxid]R	1.00 : 1.4	10220000	14150000
	DSHSLTTNIM[Oxid]EILR	1.00 : 1.8	17690000	30980000
	VQHIQLLQK	1.00 : 1.6	13400000	20880000
	DRQHLPLIK	1.00 : 1.2	29670000	35880000
	GSESGIFTNTK	1.00 : 1.3	77790000	103600000
	QFTSSTSYNR	1.00 : 1.6	897600	1419000
	M[Oxid]KGLIDEVNQDFTNR	1.00 : 1.1	2936000	3198000
	MADEAGSEADHEGTHSTK	1.00 : 2.7	1954000	5228000
	NNKDSHSLTTNIM[Oxid]EILR	1.00 : 1.9	3211000	6014000
	MADEAGSEADHEGTHSTKR	1.00 : 2.8	538400	1515000
	QFTSSTSYNRGDSTFESK	1.00 : 1.5	4457000	6542000
	TVIGPDGHKEVTK	1.00 : 1.2	34720000	41380000
	GLIDEVNQDFTNR	1.00 : 1.5	52370000	81160000
	GGSTSYGTGSETESPR	1.00 : 1.6	19290000	30230000
	GDFSSANNRDNTYNR	1.00 : 1.6	1192000	1930000
	HQSAC[Carboxymethyl]KDSDWPFC[Carboxymethyl]SDEDWNYK	1.00 : 1.3	1042000	1313000
	DSDWPFC[Carboxymethyl]SDEDWNYKC[Carboxymethyl]PSGC[Carboxymethyl]R	1.00 : 1.8	847900	1540000
	ESSSHHPGIAEFPSRGK	1.00 : 1.9	209200	406600
	DYEDQQKQLEQVIAK	1.00 : 1.1	2039000	2235000
	GSESGIFTNTKESSSHHPGIAEFPSR	1.00 : 1.5	788600	1212000
	GLIDEVNQDFTNRINK	1.00 : 1.4	340700	466400
	M[Oxid]ADEAGSEADHEGTHSTK	1.00 : 0.74	558600	413500
	NPSSAGSWNSGSSGPGSTGNR	1.00 : 1.4	23680000	33520000
	M[Oxid]ADEAGSEADHEGTHSTKR	1.00 : 0.69	507100	350200
	GGSTSYGTGSETESPRNPSSAGSWNSGSSGPGSTGNR	1.00 : 1.3	6225000	7878000
>gi|195972866|ref|NP_000412.3| keratin type I cytoskeletal 10 [Homo sapiens]		1.00 : 4.6	72860000	337800000
	LKYENEVALR	1.00 : 6.7	6650000	44330000
	SEITELR	1.00 : 4.6	289900	1329000
	IRLENEIQTYR	1.00 : 6.3	6989000	44070000
	IKEWYEK	1.00 : 6.0	2810000	16820000
	SQYEQLAEQNRK	1.00 : 5.1	11910000	60500000
	SEITELRR	1.00 : 5.3	4589000	24260000
	VLDELTLTK	1.00 : 4.3	2573000	11180000
	DAEAWFNEK	1.00 : 4.9	4568000	22400000
	LENEIQTYR	1.00 : 7.3	1430000	10430000
	RVLDELTLTK	1.00 : 2.4	641400	1557000
	KDAEAWFNEK	1.00 : 6.5	460500	3013000
	SLLEGEGSSGGGGR	1.00 : 1.5	2500000	3845000
	SQYEQLAEQNR	1.00 : 7.7	1895000	14640000
	ALEESNYELEGK	1.00 : 4.8	10420000	50100000
	AETEC[Carboxymethyl]QNTEYQQLLDIK	1.00 : 3.0	8280000	25220000
	SKELTTEIDNNIEQISSYK	1.00 : 1.9	1024000	1909000
	SGGGGGGGGC[Carboxymethyl]GGGGGVSSLR	1.00 : 3.1	344500	1078000
	GSLGGGFSSGGFSGGSFSR	1.00 : 0.89	5152000	4578000
	ELTTEIDNNIEQISSYK	1.00 : 2.5	672500	1704000
>gi|103471987|ref|NP_057132.2| isochorismatase domain-containing protein 1 [Homo sapiens]		1.00 : 0.31	892300	278600
	FVVQLFAEEWGQYVDLPK	1.00 : 0.31	892300	278600
>gi|5803225|ref|NP_006752.1| 14-3-3 protein epsilon [Homo sapiens]		1.00 : 0.98	2094000	2059000
	LGLALNFSVFYYEILNSPDR	1.00 : 0.98	2094000	2059000
>gi|50659080|ref|NP_001076.2| alpha-1-antichymotrypsin precursor [Homo sapiens]		1.00 : 0.28	1050000	295200
	FNRPFLMIIVPTDTQNIFFMSK	1.00 : 0.28	1050000	295200
>gi|194394158|ref|NP_660202.3| nicotinate phosphoribosyltransferase [Homo sapiens]		1.00 : 1.1	199200	224400
	AAAAQFQVPWLESVLIVVSNNIDEEALAR	1.00 : 1.1	199200	224400
>gi|45580723|ref|NP_066275.3| haptoglobin-related protein precursor [Homo sapiens]		1.00 : 1.0	389900	396500
	AVGDKLPEC[Carboxymethyl]EAVC[Carboxymethyl]GKPK	1.00 : 1.0	389900	396500
>gi|116805322|ref|NP_001449.3| filamin-C isoform a [Homo sapiens]		1.00 : 0.53	4719000	2506000
	LIALLEVLSQK	1.00 : 0.53	4719000	2506000
