# Supplementary material for: Proteomic signatures of serum albumin-bound proteins from stroke patients with and without endovascular closure of PFO are significantly different and suggest a novel mechanism for cholesterol efflux
Source: Clin Proteomics. 2015 Jan 13;12(1):2. doi: 10.1186/1559-0275-12-2 (PMC4305391; doi:10.1186/1559-0275-12-2)
Supplement: Supplementary file 4 — Additional file 4: Table S3: Abundance ratios and Protein ID’s for all albumin-bound proteins in both PFO Closure and No Closure stroke samples. (XLSX 16 KB) [file 12014_2014_87_MOESM4_ESM.xlsx]

## Sheet: Sheet1
Table 3. Abundance ratios and Protein ID’s for all albumin-bound proteins in both PFO Closure and No Closure stroke samples.
GI	Accession	Protein	Ratio Closure B/FU	Ratio No-closure B/FU
134142062	NP_001084.3	acetyl-CoA carboxylase 2 precursor [Homo sapiens]	2.695	ND
32483410	NP_000574.2	vitamin D-binding protein isoform 1 precursor [Homo sapiens]	2.156	1.53
4557323	NP_000031.1	apolipoprotein C-III precursor [Homo sapiens]	2.002	1.17
4506773	NP_002956.1	protein S100-A9 [Homo sapiens]	2.002	ND
254826809	NP_060862.3	prematurely terminated mRNA decay factor-like [Homo sapiens]	1.848	ND
19923106	NP_000437.3	serum paraoxonase/arylesterase 1 precursor [Homo sapiens]	1.694	1.26
14861838	NP_149076.1	fetal and adult testis-expressed transcript protein [Homo sapiens]	1.617	ND
88501740	NP_008963.3	TRIO and F-actin-binding protein isoform 1 [Homo sapiens]	1.617	ND
4557321	NP_000030.1	apolipoprotein A-I preproprotein [Homo sapiens]	1.463	1.26
111118976	NP_001835.3	collagen alpha-1(II) chain isoform 1 precursor [Homo sapiens]	1.386	ND
4507705	NP_003302.1	pleckstrin homology-like domain family A member 2 [Homo sapiens]	1.309	ND
7710145	NP_056647.1	methyl-CpG-binding domain protein 2 testis-specific isoform [Homo sapiens]	1.309	ND
110349772	NP_000079.2	collagen alpha-1(I) chain preproprotein [Homo sapiens]	1.232	ND
112380630	NP_036266.2	leiomodin-1 [Homo sapiens]	1.232	ND
226052117	NP_001139653.1	heterogeneous nuclear ribonucleoprotein C-like [Homo sapiens]	1.232	ND
115511046	NP_009098.3	zinc finger MYM-type protein 6 [Homo sapiens]	1.155	ND
4503579	NP_001422.1	band 4.1-like protein 2 isoform a [Homo sapiens]	1.078	ND
18093112	NP_057733.2	ESF1 homolog [Homo sapiens]	1.001	ND
36287049	NP_006379.2	histone acetyltransferase KAT5 isoform 2 [Homo sapiens]	1.001	ND
48255889	NP_002734.2	glucosidase 2 subunit beta isoform 1 precursor [Homo sapiens]	1.001	ND
148806925	NP_071442.2	EGF latrophilin and seven transmembrane domain-containing protein 1 precursor [Homo sapiens]	1.001	ND
178056552	NP_055680.3	condensin complex subunit 1 [Homo sapiens]	1.001	ND
344217735	NP_001230693.1	rab GTPase-activating protein 1-like isoform D [Homo sapiens]	1.001	ND
32130518	NP_000474.2	apolipoprotein C-II precursor [Homo sapiens]	0.924	1.35
4502157	NP_001636.1	apolipoprotein C-I precursor [Homo sapiens]	0.924	0.9
4502149	NP_001634.1	apolipoprotein A-II preproprotein [Homo sapiens]	0.924	1.08
4504351	NP_000510.1	hemoglobin subunit delta [Homo sapiens]	0.924	ND
222418611	NP_002197.2	integrin alpha-7 isoform 2 precursor [Homo sapiens]	0.924	ND
4504893	NP_000884.1	kininogen-1 isoform 2 precursor [Homo sapiens]	0.847	1.35
24415404	NP_055426.1	midasin [Homo sapiens]	0.847	ND
110578663	NP_940866.2	serine protease 55 isoform 1 precursor [Homo sapiens]	0.847	ND
188536110	NP_689824.2	leucine-rich repeat neuronal protein 4 precursor [Homo sapiens]	0.847	ND
310118308	XP_001714536.2	PREDICTED: hypothetical protein LOC441239 [Homo sapiens]	0.847	ND
305632788	NP_001182192.1	PDZ domain-containing protein 7 isoform 1 [Homo sapiens]	0.77	ND
21361411	NP_036389.2	HMG box-containing protein 1 isoform 2 [Homo sapiens]	0.7546	ND
116875848	NP_803237.3	protein FAM171B precursor [Homo sapiens]	0.7546	ND
23510451	NP_001631.3	acylamino-acid-releasing enzyme [Homo sapiens]	0.7315	ND
13489095	NP_075556.1	sialoadhesin precursor [Homo sapiens]	0.6468	ND
112421013	NP_065859.3	signal-induced proliferation-associated 1-like protein 2 [Homo sapiens]	0.6391	ND
165932385	NP_001107039.1	leucine-rich repeat-containing protein FAM211A isoform 1 [Homo sapiens]	0.5005	ND
4504347	NP_000549.1	hemoglobin subunit alpha [Homo sapiens]	0.4466	ND
4505981	NP_002695.1	platelet basic protein preproprotein [Homo sapiens]	0.4158	ND
115529475	NP_006458.2	DNA-directed RNA polymerase III subunit RPC7 [Homo sapiens]	0.3619	ND
19913408	NP_001059.2	DNA topoisomerase 2-beta [Homo sapiens]	0.1771	ND
170295807	NP_001116224.1	neuroserpin precursor [Homo sapiens]	0.1771	ND
48762934	NP_000080.2	collagen alpha-2(I) chain precursor [Homo sapiens]	0.154	ND
88853069	NP_000629.3	vitronectin precursor [Homo sapiens]	ND	1.4
153266841	NP_000033.2	beta-2-glycoprotein 1 precursor [Homo sapiens]	ND	1.4
355594753	NP_001822.3	clusterin preproprotein [Homo sapiens]	ND	1.4
24586659	NP_699165.2	scavenger receptor class F member 2 isoform 1 precursor [Homo sapiens]	ND	1.2
41393602	NP_958850.1	complement C1s subcomponent precursor [Homo sapiens]	ND	1.1
4502505	NP_000707.1	C4b-binding protein beta chain isoform 1 precursor [Homo sapiens]	ND	1
45580723	NP_066275.3	haptoglobin-related protein precursor [Homo sapiens]	ND	1
156523970	NP_001613.2	alpha-2-HS-glycoprotein preproprotein [Homo sapiens]	ND	1
66347875	NP_001724.3	complement C1r subcomponent precursor [Homo sapiens]	ND	0.97
22035646	NP_663615.1	apolipoprotein L3 isoform 1 [Homo sapiens]	ND	0.93
192447438	NP_000304.2	vitamin K-dependent protein S preproprotein [Homo sapiens]	ND	0.92
4502163	NP_001638.1	apolipoprotein D precursor [Homo sapiens]	ND	0.9
15011972	NP_004697.2	rho guanine nucleotide exchange factor 1 isoform 2 [Homo sapiens]	ND	0.9
4758112	NP_004631.1	spliceosome RNA helicase DDX39B [Homo sapiens]	ND	0.79
5454088	NP_006392.1	acidic leucine-rich nuclear phosphoprotein 32 family member B [Homo sapiens]	ND	0.64
17986283	NP_006000.2	tubulin alpha-1A chain [Homo sapiens]	ND	0.64
5803227	NP_006817.1	14-3-3 protein theta [Homo sapiens]	ND	0.61
4758606	NP_004508.1	integrin-linked protein kinase [Homo sapiens]	ND	0.56
4507951	NP_003396.1	14-3-3 protein eta [Homo sapiens]	ND	0.52
4885609	NP_005408.1	proto-oncogene tyrosine-protein kinase Src [Homo sapiens]	ND	0.47
4503945	NP_002045.1	glucagon preproprotein [Homo sapiens]	ND	0.45
119395709	NP_000120.2	coagulation factor XIII A chain precursor [Homo sapiens]	ND	0.45
156616273	NP_002655.2	pleckstrin [Homo sapiens]	ND	0.45
41152086	NP_004559.4	serpin B6 [Homo sapiens]	ND	0.41
17921989	NP_005991.1	tubulin alpha-4A chain [Homo sapiens]	ND	0.38
134133226	NP_001077007.1	POTE ankyrin domain family member E [Homo sapiens]	ND	0.34
25777711	NP_008861.2	S-phase kinase-associated protein 1 isoform a [Homo sapiens]	ND	0.33
38202257	NP_938148.1	neutral alpha-glucosidase AB isoform 2 precursor [Homo sapiens]	ND	0.28
50659080	NP_001076.2	alpha-1-antichymotrypsin precursor [Homo sapiens]	ND	0.28
238776833	NP_005773.3	THO complex subunit 4 [Homo sapiens]	ND	0.19
21614544	NP_002955.2	protein S100-A8 [Homo sapiens]	ND	0.14
4504281	NP_003520.1	histone H3.1 [Homo sapiens]	ND	0.09
B= baseline
FU= 3-12 month follow up
ND=not detected

## Sheet: Sheet2
4502027	NP_000468.1	serum albumin preproprotein [Homo sapiens]	1.001	0.99
